# Supplementary material for: Columba: fast approximate pattern matching with optimized search schemes
Source: Bioinformatics. 2025 Dec 4;41(12):btaf652. doi: 10.1093/bioinformatics/btaf652 (PMC12724072; doi:10.1093/bioinformatics/btaf652)
Supplement: btaf652_Supplementary_Data [file btaf652_supplementary_data.zip]

Archive with 2 entries (2 files):
- Columba_Suppl_Data.pdf
- BacterialPanGenomeData.tsv
