# Supplementary material for: Columba: fast approximate pattern matching with optimized search schemes
Source: Bioinformatics. 2025 Dec 4;41(12):btaf652. doi: 10.1093/bioinformatics/btaf652 (PMC12724072; doi:10.1093/bioinformatics/btaf652)
Supplement: btaf652_Supplementary_Data [file btaf652_supplementary_data.zip › BacterialPanGenomeData.tsv]

Species	RefSeq ID	Name
Bacillus subtilis	GCF_000009045.1	ASM904v1
Bacillus subtilis	GCF_000186745.1	ASM18674v1
Bacillus subtilis	GCF_000227485.1	ASM22748v1
Bacillus subtilis	GCF_000293765.1	ASM29376v1
Bacillus subtilis	GCF_000321395.1	ASM32139v1
Bacillus subtilis	GCF_000338735.1	ASM33873v1
Bacillus subtilis	GCF_000344745.1	ASM34474v1
Bacillus subtilis	GCF_000349795.1	ASM34979v1
Bacillus subtilis	GCF_000497485.1	ASM49748v1
Bacillus subtilis	GCF_000523045.1	ASM52304v1
Bacillus subtilis	GCF_000699525.1	ASM69952v1
Bacillus subtilis	GCF_000706705.1	ASM70670v1
Bacillus subtilis	GCF_000789275.1	ASM78927v1
Bacillus subtilis	GCF_000827065.1	ASM82706v1
Bacillus subtilis	GCF_000953615.1	BS49Ch
Bacillus subtilis	GCF_000971925.1	ASM97192v1
Bacillus subtilis	GCF_000973605.1	ASM97360v1
Bacillus subtilis	GCF_001037985.1	ASM103798v1
Bacillus subtilis	GCF_001465815.1	ASM146581v1
Bacillus subtilis	GCF_001541905.1	ASM154190v1
Bacillus subtilis	GCF_001565875.1	ASM156587v1
Bacillus subtilis	GCF_001660525.1	ASM166052v1
Bacillus subtilis	GCF_001697265.1	ASM169726v1
Bacillus subtilis	GCF_001703495.1	ASM170349v1
Bacillus subtilis	GCF_001704095.1	ASM170409v1
Bacillus subtilis	GCF_001720505.1	ASM172050v1
Bacillus subtilis	GCF_001747445.1	ASM174744v1
Bacillus subtilis	GCF_001808235.1	ASM180823v1
Bacillus subtilis	GCF_001890405.1	ASM189040v1
Bacillus subtilis	GCF_001902555.1	ASM190255v1
Bacillus subtilis	GCF_002055965.1	ASM205596v1
Bacillus subtilis	GCF_002072735.1	ASM207273v1
Bacillus subtilis	GCF_002142595.1	ASM214259v1
Bacillus subtilis	GCF_002173695.1	ASM217369v1
Bacillus subtilis	GCF_002173715.1	ASM217371v1
Bacillus subtilis	GCF_002201955.1	ASM220195v1
Bacillus subtilis	GCF_002201995.1	ASM220199v1
Bacillus subtilis	GCF_002202035.1	ASM220203v1
Bacillus subtilis	GCF_002202055.1	ASM220205v1
Bacillus subtilis	GCF_002216085.1	ASM221608v1
Bacillus subtilis	GCF_002269175.1	ASM226917v1
Bacillus subtilis	GCF_002269195.1	ASM226919v1
Bacillus subtilis	GCF_002290305.1	ASM229030v1
Bacillus subtilis	GCF_002982175.1	ASM298217v1
Bacillus subtilis	GCF_003148355.1	ASM314835v2
Bacillus subtilis	GCF_003184225.1	ASM318422v1
Bacillus subtilis	GCF_003610955.1	ASM361095v1
Bacillus subtilis	GCF_003665195.1	ASM366519v1
Bacillus subtilis	GCF_003665215.1	ASM366521v1
Bacillus subtilis	GCF_003665235.1	ASM366523v1
Bacillus subtilis	GCF_003665255.1	ASM366525v1
Bacillus subtilis	GCF_003665275.1	ASM366527v1
Bacillus subtilis	GCF_003665295.1	ASM366529v1
Bacillus subtilis	GCF_003665315.1	ASM366531v1
Bacillus subtilis	GCF_003665335.1	ASM366533v1
Bacillus subtilis	GCF_003665355.1	ASM366535v1
Bacillus subtilis	GCF_003665395.1	ASM366539v1
Bacillus subtilis	GCF_004101345.1	ASM410134v1
Bacillus subtilis	GCF_004101405.1	ASM410140v1
Bacillus subtilis	GCF_004101445.1	ASM410144v1
Bacillus subtilis	GCF_004101465.1	ASM410146v1
Bacillus subtilis	GCF_004101485.1	ASM410148v1
Bacillus subtilis	GCF_004101565.1	ASM410156v1
Bacillus subtilis	GCF_004101945.1	ASM410194v1
Bacillus subtilis	GCF_004103535.1	ASM410353v1
Bacillus subtilis	GCF_004103595.1	ASM410359v1
Bacillus subtilis	GCF_004119535.1	ASM411953v1
Bacillus subtilis	GCF_004119595.1	ASM411959v1
Bacillus subtilis	GCF_004119615.1	ASM411961v1
Bacillus subtilis	GCF_004119655.1	ASM411965v1
Bacillus subtilis	GCF_004119675.1	ASM411967v1
Bacillus subtilis	GCF_004119695.1	ASM411969v1
Bacillus subtilis	GCF_004119715.1	ASM411971v1
Bacillus subtilis	GCF_004119815.1	ASM411981v1
Bacillus subtilis	GCF_004119835.1	ASM411983v1
Bacillus subtilis	GCF_004119875.1	ASM411987v1
Bacillus subtilis	GCF_004328925.1	ASM432892v1
Bacillus subtilis	GCF_005234095.1	ASM523409v1
Bacillus subtilis	GCF_005849145.1	ASM584914v1
Bacillus subtilis	GCF_006165085.1	ASM616508v1
Bacillus subtilis	GCF_008831405.1	ASM883140v1
Bacillus subtilis	GCF_009497795.1	ASM949779v1
Bacillus subtilis	GCF_009662175.1	ASM966217v1
Bacillus subtilis	GCF_009662195.1	ASM966219v1
Bacillus subtilis	GCF_009662215.1	ASM966221v1
Bacillus subtilis	GCF_009662235.1	ASM966223v1
Bacillus subtilis	GCF_009662255.1	ASM966225v1
Bacillus subtilis	GCF_009662275.1	ASM966227v1
Bacillus subtilis	GCF_009662335.1	ASM966233v1
Bacillus subtilis	GCF_009662355.1	ASM966235v1
Bacillus subtilis	GCF_009662375.1	ASM966237v1
Bacillus subtilis	GCF_009662415.1	ASM966241v1
Bacillus subtilis	GCF_009662455.1	ASM966245v1
Bacillus subtilis	GCF_009857115.1	ASM985711v1
Bacillus subtilis	GCF_009884005.1	ASM988400v1
Bacillus subtilis	GCF_009913255.1	ASM991325v1
Bacillus subtilis	GCF_009913395.1	ASM991339v1
Bacillus subtilis	GCF_009913515.1	ASM991351v1
Bacillus subtilis	GCF_009913535.1	ASM991353v1
Bacillus subtilis	GCF_009913555.1	ASM991355v1
Bacillus subtilis	GCF_009913575.1	ASM991357v1
Bacillus subtilis	GCF_009913595.1	ASM991359v1
Bacillus subtilis	GCF_009914155.1	ASM991415v1
Bacillus subtilis	GCF_012030675.1	ASM1203067v1
Bacillus subtilis	GCF_012931705.2	ASM1293170v2
Bacillus subtilis	GCF_013009385.1	ASM1300938v1
Bacillus subtilis	GCF_013285325.1	ASM1328532v1
Bacillus subtilis	GCF_013388335.1	ASM1338833v1
Bacillus subtilis	GCF_014171535.1	ASM1417153v1
Bacillus subtilis	GCF_014961985.1	ASM1496198v1
Bacillus subtilis	GCF_015535655.1	ASM1553565v1
Bacillus subtilis	GCF_015602625.1	ASM1560262v1
Bacillus subtilis	GCF_015654205.1	ASM1565420v1
Bacillus subtilis	GCF_018394175.1	ASM1839417v1
Bacillus subtilis	GCF_018454405.1	ASM1845440v1
Bacillus subtilis	GCF_018986855.1	ASM1898685v1
Bacillus subtilis	GCF_019464335.1	ASM1946433v1
Bacillus subtilis	GCF_019599105.1	ASM1959910v1
Bacillus subtilis	GCF_019704335.1	ASM1970433v1
Bacillus subtilis	GCF_019704375.1	ASM1970437v1
Bacillus subtilis	GCF_019704395.1	ASM1970439v1
Bacillus subtilis	GCF_019704415.1	ASM1970441v1
Bacillus subtilis	GCF_019704435.1	ASM1970443v1
Bacillus subtilis	GCF_019704455.1	ASM1970445v1
Bacillus subtilis	GCF_019704475.1	ASM1970447v1
Bacillus subtilis	GCF_020311615.1	ASM2031161v1
Bacillus subtilis	GCF_021172185.1	ASM2117218v1
Bacillus subtilis	GCF_021398545.1	ASM2139854v1
Bacillus subtilis	GCF_021497525.1	ASM2149752v1
Bacillus subtilis	GCF_021497545.1	ASM2149754v1
Bacillus subtilis	GCF_022370975.1	ASM2237097v1
Bacillus subtilis	GCF_022453545.1	ASM2245354v1
Bacillus subtilis	GCF_022570515.1	ASM2257051v1
Bacillus subtilis	GCF_022647025.1	ASM2264702v1
Bacillus subtilis	GCF_022654795.1	ASM2265479v1
Bacillus subtilis	GCF_022700895.1	ASM2270089v1
Bacillus subtilis	GCF_022700935.1	ASM2270093v1
Bacillus subtilis	GCF_022700955.1	ASM2270095v1
Bacillus subtilis	GCF_022700975.1	ASM2270097v1
Bacillus subtilis	GCF_023078435.1	ASM2307843v1
Bacillus subtilis	GCF_023369715.1	ASM2336971v1
Bacillus subtilis	GCF_023521275.1	ASM2352127v1
Bacillus subtilis	GCF_023521475.1	ASM2352147v1
Bacillus subtilis	GCF_023521595.1	ASM2352159v1
Bacillus subtilis	GCF_023521615.1	ASM2352161v1
Bacillus subtilis	GCF_023521635.1	ASM2352163v1
Bacillus subtilis	GCF_023612315.1	ASM2361231v1
Bacillus subtilis	GCF_023650935.1	ASM2365093v1
Bacillus subtilis	GCF_023702085.1	ASM2370208v1
Bacillus subtilis	GCF_023702515.1	ASM2370251v1
Bacillus subtilis	GCF_024220155.1	ASM2422015v1
Bacillus subtilis	GCF_024507815.1	ASM2450781v1
Bacillus subtilis	GCF_024507835.1	ASM2450783v1
Bacillus subtilis	GCF_024507895.1	ASM2450789v1
Bacillus subtilis	GCF_024508175.1	ASM2450817v1
Bacillus subtilis	GCF_024733955.1	ASM2473395v1
Bacillus subtilis	GCF_024752515.1	ASM2475251v1
Bacillus subtilis	GCF_024800645.1	ASM2480064v1
Bacillus subtilis	GCF_024802585.1	ASM2480258v1
Bacillus subtilis	GCF_024917115.1	ASM2491711v1
Bacillus subtilis	GCF_024917175.1	ASM2491717v1
Bacillus subtilis	GCF_024972835.1	ASM2497283v1
Bacillus subtilis	GCF_025021505.1	ASM2502150v1
Bacillus subtilis	GCF_025161015.1	ASM2516101v1
Bacillus subtilis	GCF_025449235.1	ASM2544923v1
Bacillus subtilis	GCF_025502505.1	ASM2550250v1
Bacillus subtilis	GCF_025502545.1	ASM2550254v1
Bacillus subtilis	GCF_026153475.1	ASM2615347v1
Bacillus subtilis	GCF_026639155.1	ASM2663915v1
Bacillus subtilis	GCF_027912355.1	ASM2791235v1
Bacillus subtilis	GCF_027923485.1	ASM2792348v1
Bacillus subtilis	GCF_028463925.1	ASM2846392v1
Bacillus subtilis	GCF_028541425.1	ASM2854142v1
Bacillus subtilis	GCF_028541565.1	ASM2854156v1
Bacillus subtilis	GCF_028541585.1	ASM2854158v1
Bacillus subtilis	GCF_028748025.1	ASM2874802v1
Bacillus subtilis	GCF_028870335.1	ASM2887033v1
Bacillus subtilis	GCF_029027845.1	ASM2902784v1
Bacillus subtilis	GCF_029536775.1	ASM2953677v1
Bacillus subtilis	GCF_029536895.1	ASM2953689v1
Bacillus subtilis	GCF_029536935.1	ASM2953693v1
Bacillus subtilis	GCF_029537075.1	ASM2953707v1
Bacillus subtilis	GCF_029537135.1	ASM2953713v1
Bacillus subtilis	GCF_029537415.1	ASM2953741v1
Bacillus subtilis	GCF_029542145.1	ASM2954214v1
Bacillus subtilis	GCF_030028395.1	ASM3002839v1
Bacillus subtilis	GCF_030053655.1	ASM3005365v1
Bacillus subtilis	GCF_030053795.1	ASM3005379v1
Bacillus subtilis	GCF_030123085.1	ASM3012308v1
Bacillus subtilis	GCF_030123145.1	ASM3012314v1
Bacillus subtilis	GCF_030169085.1	ASM3016908v1
Bacillus subtilis	GCF_030297075.1	ASM3029707v1
Bacillus subtilis	GCF_030438175.1	ASM3043817v1
Bacillus subtilis	GCF_030643845.1	ASM3064384v1
Bacillus subtilis	GCF_030846795.1	ASM3084679v1
Bacillus subtilis	GCF_030847885.1	ASM3084788v1
Bacillus subtilis	GCF_030863625.1	ASM3086362v1
Bacillus subtilis	GCF_031326005.1	ASM3132600v1
Bacillus subtilis	GCF_031326045.1	ASM3132604v1
Bacillus subtilis	GCF_032598945.1	ASM3259894v1
Bacillus subtilis	GCF_032680865.1	ASM3268086v1
Bacillus subtilis	GCF_032681245.1	ASM3268124v1
Bacillus subtilis	GCF_032878855.1	ASM3287885v1
Bacillus subtilis	GCF_033392095.1	ASM3339209v1
Bacillus subtilis	GCF_033403035.1	ASM3340303v1
Bacillus subtilis	GCF_033413615.1	ASM3341361v1
Bacillus subtilis	GCF_034054115.1	ASM3405411v1
Bacillus subtilis	GCF_035319605.1	ASM3531960v1
Bacillus subtilis	GCF_035658515.1	ASM3565851v1
Bacillus subtilis	GCF_037201935.1	ASM3720193v1
Bacillus subtilis	GCF_037414465.1	ASM3741446v1
Bacillus subtilis	GCF_037740765.1	ASM3774076v1
Bacillus subtilis	GCF_037747845.1	ASM3774784v1
Bacillus subtilis	GCF_037749255.1	ASM3774925v1
Bacillus subtilis	GCF_037751545.1	ASM3775154v1
Bacillus subtilis	GCF_037753205.1	ASM3775320v1
Bacillus subtilis	GCF_037754115.1	ASM3775411v1
Bacillus subtilis	GCF_037755145.1	ASM3775514v1
Bacillus subtilis	GCF_037757895.1	ASM3775789v1
Bacillus subtilis	GCF_037914925.1	ASM3791492v1
Bacillus subtilis	GCF_037997165.1	ASM3799716v1
Bacillus subtilis	GCF_038442665.1	YB-187_genome
Bacillus subtilis	GCF_038762065.1	ASM3876206v1
Bacillus subtilis	GCF_039619305.1	ASM3961930v1
Bacillus subtilis	GCF_039620435.1	ASM3962043v1
Bacillus subtilis	GCF_039621185.1	ASM3962118v1
Bacillus subtilis	GCF_039621415.1	ASM3962141v1
Bacillus subtilis	GCF_039728905.1	ASM3972890v1
Bacillus subtilis	GCF_039880435.1	ASM3988043v1
Bacillus subtilis	GCF_039880445.1	ASM3988044v1
Bacillus subtilis	GCF_039903365.1	ASM3990336v1
Bacillus subtilis	GCF_039917025.1	ASM3991702v1
Bacillus subtilis	GCF_040008305.1	ASM4000830v1
Bacillus subtilis	GCF_040571395.1	TIED-AE6A
Bacillus subtilis	GCF_040616335.1	TIED-A
Bacillus subtilis	GCF_040712175.1	JM553
Bacillus subtilis	GCF_040733615.1	ASM4073361v1
Bacillus subtilis	GCF_040819565.1	ASM4081956v1
Bacillus subtilis	GCF_040819575.1	ASM4081957v1
Bacillus subtilis	GCF_905310975.2	NRS6085B
Bacillus subtilis	GCF_905310985.2	NRS6099B
Bacillus subtilis	GCF_905311385.2	NRS6116B
Bacillus subtilis	GCF_905311405.2	NRS6107B
Bacillus subtilis	GCF_905311435.2	NRS6118B
Bacillus subtilis	GCF_905312035.2	NRS6120B
Bacillus subtilis	GCF_905315035.2	NRS6121B
Bacillus subtilis	GCF_905315045.2	NRS6127B
Bacillus subtilis	GCF_905315395.2	NRS6134B
Bacillus subtilis	GCF_905315685.2	NRS6145B
Bacillus subtilis	GCF_905315715.2	NRS6160B
Bacillus subtilis	GCF_905319545.2	NRS6187B
Bacillus subtilis	GCF_905319565.2	NRS6190B
Bacillus subtilis	GCF_964017255.1	ASM904v2
Bacillus subtilis	GCF_964019285.1	ASM904v3
Enterococcus faecalis	GCF_000007785.1	ASM778v1
Enterococcus faecalis	GCF_000172575.2	ASM17257v2
Enterococcus faecalis	GCF_000211255.2	ASM21125v2
Enterococcus faecalis	GCF_000281195.1	ASM28119v1
Enterococcus faecalis	GCF_000317915.1	ASM31791v1
Enterococcus faecalis	GCF_000391485.2	ASM39148v2
Enterococcus faecalis	GCF_000550745.1	ASM55074v1
Enterococcus faecalis	GCF_000742975.1	ASM74297v1
Enterococcus faecalis	GCF_001598635.1	ASM159863v1
Enterococcus faecalis	GCF_001689055.2	ASM168905v2
Enterococcus faecalis	GCF_001989555.1	ASM198955v1
Enterococcus faecalis	GCF_002289045.2	ASM228904v2
Enterococcus faecalis	GCF_002814115.1	ASM281411v1
Enterococcus faecalis	GCF_003345275.1	ASM334527v1
Enterococcus faecalis	GCF_003812665.1	ASM381266v1
Enterococcus faecalis	GCF_003966385.1	ASM396638v1
Enterococcus faecalis	GCF_003966405.1	ASM396640v1
Enterococcus faecalis	GCF_004332035.1	ASM433203v1
Enterococcus faecalis	GCF_005979285.1	ASM597928v1
Enterococcus faecalis	GCF_005979305.1	ASM597930v1
Enterococcus faecalis	GCF_006349345.1	ASM634934v1
Enterococcus faecalis	GCF_006766145.1	ASM676614v1
Enterococcus faecalis	GCF_009498175.3	ASM949817v3
Enterococcus faecalis	GCF_010103655.1	ASM1010365v1
Enterococcus faecalis	GCF_011193375.1	ASM1119337v1
Enterococcus faecalis	GCF_012594215.1	ASM1259421v1
Enterococcus faecalis	GCF_013344605.1	ASM1334460v1
Enterococcus faecalis	GCF_013344625.1	ASM1334462v1
Enterococcus faecalis	GCF_013344645.1	ASM1334464v1
Enterococcus faecalis	GCF_014844235.1	ASM1484423v1
Enterococcus faecalis	GCF_015377745.1	ASM1537774v1
Enterococcus faecalis	GCF_016743895.1	ASM1674389v1
Enterococcus faecalis	GCF_017280035.1	ASM1728003v1
Enterococcus faecalis	GCF_017280235.1	ASM1728023v1
Enterococcus faecalis	GCF_017357805.1	ASM1735780v1
Enterococcus faecalis	GCF_018517125.1	ASM1851712v1
Enterococcus faecalis	GCF_018986755.2	ASM1898675v2
Enterococcus faecalis	GCF_019195415.1	ASM1919541v1
Enterococcus faecalis	GCF_019222705.1	ASM1922270v1
Enterococcus faecalis	GCF_019774535.1	ASM1977453v1
Enterococcus faecalis	GCF_019856595.1	ASM1985659v1
Enterococcus faecalis	GCF_020616775.1	ASM2061677v1
Enterococcus faecalis	GCF_020844125.1	ASM2084412v1
Enterococcus faecalis	GCF_020881975.1	ASM2088197v1
Enterococcus faecalis	GCF_020882055.1	ASM2088205v1
Enterococcus faecalis	GCF_020882075.1	ASM2088207v1
Enterococcus faecalis	GCF_020882095.1	ASM2088209v1
Enterococcus faecalis	GCF_020882115.1	ASM2088211v1
Enterococcus faecalis	GCF_020906605.1	ASM2090660v1
Enterococcus faecalis	GCF_021484825.1	ASM2148482v1
Enterococcus faecalis	GCF_021655635.1	ASM2165563v1
Enterococcus faecalis	GCF_022212845.1	ASM2221284v1
Enterococcus faecalis	GCF_022212865.1	ASM2221286v1
Enterococcus faecalis	GCF_022212885.1	ASM2221288v1
Enterococcus faecalis	GCF_022212905.1	ASM2221290v1
Enterococcus faecalis	GCF_022212925.1	ASM2221292v1
Enterococcus faecalis	GCF_022212945.1	ASM2221294v1
Enterococcus faecalis	GCF_022212965.1	ASM2221296v1
Enterococcus faecalis	GCF_022212985.1	ASM2221298v1
Enterococcus faecalis	GCF_022213005.1	ASM2221300v1
Enterococcus faecalis	GCF_022213025.1	ASM2221302v1
Enterococcus faecalis	GCF_022557275.1	ASM2255727v1
Enterococcus faecalis	GCF_022648285.1	ASM2264828v1
Enterococcus faecalis	GCF_022648425.1	ASM2264842v1
Enterococcus faecalis	GCF_022648595.1	ASM2264859v1
Enterococcus faecalis	GCF_022691465.1	ASM2269146v1
Enterococcus faecalis	GCF_022691485.1	ASM2269148v1
Enterococcus faecalis	GCF_022699585.1	ASM2269958v1
Enterococcus faecalis	GCF_022810805.1	ASM2281080v1
Enterococcus faecalis	GCF_023182775.2	ASM2318277v2
Enterococcus faecalis	GCF_023299425.1	ASM2329942v1
Enterococcus faecalis	GCF_023299485.1	ASM2329948v1
Enterococcus faecalis	GCF_023299505.1	ASM2329950v1
Enterococcus faecalis	GCF_023299525.1	ASM2329952v1
Enterococcus faecalis	GCF_023299545.1	ASM2329954v1
Enterococcus faecalis	GCF_023299605.1	ASM2329960v1
Enterococcus faecalis	GCF_023299645.1	ASM2329964v1
Enterococcus faecalis	GCF_023299665.1	ASM2329966v1
Enterococcus faecalis	GCF_023299685.1	ASM2329968v1
Enterococcus faecalis	GCF_023299705.1	ASM2329970v1
Enterococcus faecalis	GCF_023299785.1	ASM2329978v1
Enterococcus faecalis	GCF_023300025.1	ASM2330002v1
Enterococcus faecalis	GCF_023300165.1	ASM2330016v1
Enterococcus faecalis	GCF_023375265.1	ASM2337526v1
Enterococcus faecalis	GCF_023375465.1	ASM2337546v1
Enterococcus faecalis	GCF_023375485.1	ASM2337548v1
Enterococcus faecalis	GCF_023375505.1	ASM2337550v1
Enterococcus faecalis	GCF_023375525.1	ASM2337552v1
Enterococcus faecalis	GCF_023523795.1	ASM2352379v1
Enterococcus faecalis	GCF_023612035.1	ASM2361203v1
Enterococcus faecalis	GCF_023650735.1	ASM2365073v1
Enterococcus faecalis	GCF_023746575.1	ASM2374657v1
Enterococcus faecalis	GCF_024579795.1	ASM2457979v1
Enterococcus faecalis	GCF_024927865.1	ASM2492786v1
Enterococcus faecalis	GCF_025958065.1	ASM2595806v1
Enterococcus faecalis	GCF_025958125.1	ASM2595812v1
Enterococcus faecalis	GCF_025958325.1	ASM2595832v1
Enterococcus faecalis	GCF_025958625.1	ASM2595862v1
Enterococcus faecalis	GCF_025958785.1	ASM2595878v1
Enterococcus faecalis	GCF_025958805.1	ASM2595880v1
Enterococcus faecalis	GCF_025958825.1	ASM2595882v1
Enterococcus faecalis	GCF_025958845.1	ASM2595884v1
Enterococcus faecalis	GCF_025958865.1	ASM2595886v1
Enterococcus faecalis	GCF_025958885.1	ASM2595888v1
Enterococcus faecalis	GCF_025958905.1	ASM2595890v1
Enterococcus faecalis	GCF_025958925.1	ASM2595892v1
Enterococcus faecalis	GCF_026650885.1	ASM2665088v1
Enterococcus faecalis	GCF_026802365.1	ASM2680236v1
Enterococcus faecalis	GCF_026802385.1	ASM2680238v1
Enterococcus faecalis	GCF_027942035.1	ASM2794203v1
Enterococcus faecalis	GCF_028335425.1	ASM2833542v1
Enterococcus faecalis	GCF_028335445.1	ASM2833544v1
Enterococcus faecalis	GCF_028335505.1	ASM2833550v1
Enterococcus faecalis	GCF_028335545.1	ASM2833554v1
Enterococcus faecalis	GCF_028335705.1	ASM2833570v1
Enterococcus faecalis	GCF_028335725.1	ASM2833572v1
Enterococcus faecalis	GCF_028532705.1	ASM2853270v1
Enterococcus faecalis	GCF_028621735.1	ASM2862173v1
Enterococcus faecalis	GCF_028621755.1	ASM2862175v1
Enterococcus faecalis	GCF_028743535.1	ASM2874353v1
Enterococcus faecalis	GCF_029000425.1	ASM2900042v1
Enterococcus faecalis	GCF_029011255.1	ASM2901125v1
Enterococcus faecalis	GCF_029024925.1	ASM2902492v1
Enterococcus faecalis	GCF_029167565.1	ASM2916756v1
Enterococcus faecalis	GCF_029278545.1	ASM2927854v1
Enterococcus faecalis	GCF_029866805.1	ASM2986680v1
Enterococcus faecalis	GCF_029910175.1	ASM2991017v1
Enterococcus faecalis	GCF_030020155.1	ASM3002015v1
Enterococcus faecalis	GCF_030020175.1	ASM3002017v1
Enterococcus faecalis	GCF_030020215.1	ASM3002021v1
Enterococcus faecalis	GCF_030020425.1	ASM3002042v1
Enterococcus faecalis	GCF_030020455.1	ASM3002045v1
Enterococcus faecalis	GCF_030020475.1	ASM3002047v1
Enterococcus faecalis	GCF_030020495.1	ASM3002049v1
Enterococcus faecalis	GCF_030020515.1	ASM3002051v1
Enterococcus faecalis	GCF_030020555.1	ASM3002055v1
Enterococcus faecalis	GCF_030020575.1	ASM3002057v1
Enterococcus faecalis	GCF_030020595.1	ASM3002059v1
Enterococcus faecalis	GCF_030020615.1	ASM3002061v1
Enterococcus faecalis	GCF_030020645.1	ASM3002064v1
Enterococcus faecalis	GCF_030020665.1	ASM3002066v1
Enterococcus faecalis	GCF_030020685.1	ASM3002068v1
Enterococcus faecalis	GCF_030020705.1	ASM3002070v1
Enterococcus faecalis	GCF_030064715.1	ASM3006471v1
Enterococcus faecalis	GCF_030295805.1	ASM3029580v1
Enterococcus faecalis	GCF_030295845.1	ASM3029584v1
Enterococcus faecalis	GCF_030512425.1	ASM3051242v1
Enterococcus faecalis	GCF_030517125.1	ASM3051712v1
Enterococcus faecalis	GCF_030517355.1	ASM3051735v1
Enterococcus faecalis	GCF_030517385.1	ASM3051738v1
Enterococcus faecalis	GCF_030517445.1	ASM3051744v1
Enterococcus faecalis	GCF_030517505.1	ASM3051750v1
Enterococcus faecalis	GCF_030517625.1	ASM3051762v1
Enterococcus faecalis	GCF_031208705.1	ASM3120870v1
Enterococcus faecalis	GCF_032680925.1	ASM3268092v1
Enterococcus faecalis	GCF_032680945.1	ASM3268094v1
Enterococcus faecalis	GCF_032680965.1	ASM3268096v1
Enterococcus faecalis	GCF_032681005.1	ASM3268100v1
Enterococcus faecalis	GCF_032681065.1	ASM3268106v1
Enterococcus faecalis	GCF_032760395.1	ASM3276039v1
Enterococcus faecalis	GCF_033802825.1	ASM3380282v1
Enterococcus faecalis	GCF_033813895.1	ASM3381389v1
Enterococcus faecalis	GCF_033814055.1	ASM3381405v1
Enterococcus faecalis	GCF_033814155.1	ASM3381415v1
Enterococcus faecalis	GCF_033814935.1	ASM3381493v1
Enterococcus faecalis	GCF_033815475.1	ASM3381547v1
Enterococcus faecalis	GCF_033815825.1	ASM3381582v1
Enterococcus faecalis	GCF_033954855.1	ASM3395485v1
Enterococcus faecalis	GCF_034642355.1	ASM3464235v1
Enterococcus faecalis	GCF_034644395.1	ASM3464439v1
Enterococcus faecalis	GCF_035621375.1	ASM3562137v1
Enterococcus faecalis	GCF_036263135.1	ASM3626313v1
Enterococcus faecalis	GCF_036266595.1	ASM3626659v1
Enterococcus faecalis	GCF_036270335.1	ASM3627033v1
Enterococcus faecalis	GCF_036272135.1	ASM3627213v1
Enterococcus faecalis	GCF_036273895.1	ASM3627389v1
Enterococcus faecalis	GCF_036275755.1	ASM3627575v1
Enterococcus faecalis	GCF_036277495.1	ASM3627749v1
Enterococcus faecalis	GCF_036280735.1	ASM3628073v1
Enterococcus faecalis	GCF_036281635.1	ASM3628163v1
Enterococcus faecalis	GCF_036352175.1	ASM3635217v1
Enterococcus faecalis	GCF_036352195.1	ASM3635219v1
Enterococcus faecalis	GCF_036352235.1	ASM3635223v1
Enterococcus faecalis	GCF_036542485.1	ASM3654248v1
Enterococcus faecalis	GCF_036689605.1	ASM3668960v1
Enterococcus faecalis	GCF_036774845.1	ASM3677484v1
Enterococcus faecalis	GCF_037198295.1	ASM3719829v1
Enterococcus faecalis	GCF_037482205.1	ASM3748220v1
Enterococcus faecalis	GCF_039791395.1	ASM3979139v1
Enterococcus faecalis	GCF_040371495.1	ASM4037149v1
Enterococcus faecalis	GCF_040436415.1	ASM4043641v1
Enterococcus faecalis	GCF_040436425.1	ASM4043642v1
Enterococcus faecalis	GCF_040436435.1	ASM4043643v1
Enterococcus faecalis	GCF_040543485.1	ASM4054348v1
Enterococcus faecalis	GCF_040543505.1	ASM4054350v1
Enterococcus faecalis	GCF_040554215.1	ASM4055421v1
Enterococcus faecalis	GCF_900636775.1	44087_G01
Enterococcus faecalis	GCF_902379005.2	UHGG_MGYG-HGUT-01694
Enterococcus faecalis	GCF_906464835.1	TM6294
Enterococcus faecalis	GCF_906464865.1	WE0438
Enterococcus faecalis	GCF_906464875.1	BX8117
Enterococcus faecalis	GCF_906464915.2	WE0254
Enterococcus faecalis	GCF_906464925.1	BX5936
Escherichia coli	GCF_000005845.2	ASM584v2
Escherichia coli	GCF_000007445.1	ASM744v1
Escherichia coli	GCF_000008865.2	ASM886v2
Escherichia coli	GCF_000010245.2	ASM1024v1
Escherichia coli	GCF_000010385.1	ASM1038v1
Escherichia coli	GCF_000010485.1	ASM1048v1
Escherichia coli	GCF_000010745.1	ASM1074v1
Escherichia coli	GCF_000010765.1	ASM1076v1
Escherichia coli	GCF_000013265.1	ASM1326v1
Escherichia coli	GCF_000013305.1	ASM1330v1
Escherichia coli	GCF_000014845.1	ASM1484v1
Escherichia coli	GCF_000017745.1	ASM1774v1
Escherichia coli	GCF_000017765.1	ASM1776v1
Escherichia coli	GCF_000017985.1	ASM1798v1
Escherichia coli	GCF_000019425.1	ASM1942v1
Escherichia coli	GCF_000019645.1	ASM1964v1
Escherichia coli	GCF_000021125.1	ASM2112v1
Escherichia coli	GCF_000022345.1	ASM2234v1
Escherichia coli	GCF_000022665.1	ASM2266v1
Escherichia coli	GCF_000023365.1	ASM2336v1
Escherichia coli	GCF_000025745.1	ASM2574v1
Escherichia coli	GCF_000026265.1	ASM2626v1
Escherichia coli	GCF_000026285.1	ASM2628v2
Escherichia coli	GCF_000026345.1	ASM2634v1
Escherichia coli	GCF_000027125.1	ASM2712v1
Escherichia coli	GCF_000183345.1	ASM18334v1
Escherichia coli	GCF_000210475.1	ASM21047v1
Escherichia coli	GCF_000212715.2	ASM21271v2
Escherichia coli	GCF_000219515.2	ASM21951v3
Escherichia coli	GCF_000220005.1	ASM22000v2
Escherichia coli	GCF_000258025.1	ASM25802v1
Escherichia coli	GCF_000258145.1	ASM25814v1
Escherichia coli	GCF_000262125.1	ASM26212v1
Escherichia coli	GCF_000269645.1	PB_Esch_coli_MG12655_V1
Escherichia coli	GCF_000270105.1	ASM27010v1
Escherichia coli	GCF_000273425.1	Esch_coli_MG12655_V1
Escherichia coli	GCF_000284495.1	ASM28449v1
Escherichia coli	GCF_000285655.3	EC958.v1
Escherichia coli	GCF_000299455.1	ASM29945v1
Escherichia coli	GCF_000299475.1	ASM29947v1
Escherichia coli	GCF_000332755.1	ASM33275v1
Escherichia coli	GCF_000468515.1	ASM46851v1
Escherichia coli	GCF_000493595.2	EcoPMV1
Escherichia coli	GCF_000520035.1	ASM52003v1
Escherichia coli	GCF_000520055.1	ASM52005v1
Escherichia coli	GCF_000597845.1	ASM59784v1
Escherichia coli	GCF_000599625.1	ASM59962v1
Escherichia coli	GCF_000599645.1	ASM59964v1
Escherichia coli	GCF_000599665.1	ASM59966v1
Escherichia coli	GCF_000599685.1	ASM59968v1
Escherichia coli	GCF_000599705.1	ASM59970v1
Escherichia coli	GCF_000618005.3	ASM61800v3
Escherichia coli	GCF_000618905.3	ASM61890v3
Escherichia coli	GCF_000662395.1	ASM66239v1
Escherichia coli	GCF_000671295.1	ASM67129v1
Escherichia coli	GCF_000714595.1	ASM71459v1
Escherichia coli	GCF_000725305.1	ASM72530v1
Escherichia coli	GCF_000730345.1	ASM73034v1
Escherichia coli	GCF_000732965.1	ASM73296v1
Escherichia coli	GCF_000743255.1	ASM74325v1
Escherichia coli	GCF_000750555.1	ASM75055v1
Escherichia coli	GCF_000800215.1	ASM80021v1
Escherichia coli	GCF_000800765.1	ASM80076v1
Escherichia coli	GCF_000801165.1	ASM80116v1
Escherichia coli	GCF_000801185.2	ASM80118v2
Escherichia coli	GCF_000801205.1	ASM80120v1
Escherichia coli	GCF_000803705.1	ASM80370v1
Escherichia coli	GCF_000813165.1	ASM81316v1
Escherichia coli	GCF_000814145.2	ASM81414v2
Escherichia coli	GCF_000827105.1	ASM82710v1
Escherichia coli	GCF_000830035.1	ASM83003v1
Escherichia coli	GCF_000831565.1	ASM83156v1
Escherichia coli	GCF_000931565.1	ASM93156v1
Escherichia coli	GCF_000952955.1	EcRV308Chr
Escherichia coli	GCF_000953515.1	EcHMS174Chr
Escherichia coli	GCF_000968515.1	ASM96851v1
Escherichia coli	GCF_000971615.1	ASM97161v1
Escherichia coli	GCF_000974405.1	ASM97440v1
Escherichia coli	GCF_000974465.1	ASM97446v1
Escherichia coli	GCF_000974505.1	ASM97450v1
Escherichia coli	GCF_000974535.1	ASM97453v1
Escherichia coli	GCF_000974865.1	ASM97486v1
Escherichia coli	GCF_000974885.1	ASM97488v1
Escherichia coli	GCF_000978815.2	ASM97881v2
Escherichia coli	GCF_000978845.2	ASM97884v2
Escherichia coli	GCF_000981485.1	EcoliK12AG100
Escherichia coli	GCF_000986765.1	ASM98676v1
Escherichia coli	GCF_000988385.1	ASM98838v1
Escherichia coli	GCF_001007915.1	ASM100791v1
Escherichia coli	GCF_001021005.2	ASM102100v2
Escherichia coli	GCF_001021595.1	ASM102159v1
Escherichia coli	GCF_001021615.1	APECO18
Escherichia coli	GCF_001029125.1	ASM102912v1
Escherichia coli	GCF_001039415.1	ASM103941v1
Escherichia coli	GCF_001183645.1	ASM118364v1
Escherichia coli	GCF_001183685.1	ASM118368v1
Escherichia coli	GCF_001276585.2	ASM127658v2
Escherichia coli	GCF_001280385.1	ASM128038v1
Escherichia coli	GCF_001280405.1	ASM128040v1
Escherichia coli	GCF_001307215.1	ASM130721v1
Escherichia coli	GCF_001308125.1	ASM130812v1
Escherichia coli	GCF_001308165.1	ASM130816v1
Escherichia coli	GCF_001420935.1	ASM142093v1
Escherichia coli	GCF_001420955.1	ASM142095v1
Escherichia coli	GCF_001442495.1	ASM144249v1
Escherichia coli	GCF_001469815.1	ASM146981v1
Escherichia coli	GCF_001485455.1	ASM148545v1
Escherichia coli	GCF_001513635.1	ASM151363v1
Escherichia coli	GCF_001544635.1	ASM154463v1
Escherichia coli	GCF_001558995.2	ASM155899v2
Escherichia coli	GCF_001559615.2	ASM155961v2
Escherichia coli	GCF_001559655.1	ASM155965v1
Escherichia coli	GCF_001566335.1	ASM156633v1
Escherichia coli	GCF_001566615.1	ASM156661v1
Escherichia coli	GCF_001566635.1	ASM156663v1
Escherichia coli	GCF_001566675.1	ASM156667v1
Escherichia coli	GCF_001577325.1	ASM157732v1
Escherichia coli	GCF_001593565.1	ASM159356v1
Escherichia coli	GCF_001612475.1	ASM161247v1
Escherichia coli	GCF_001612495.1	ASM161249v1
Escherichia coli	GCF_001617565.1	ASM161756v1
Escherichia coli	GCF_001618325.1	ASM161832v1
Escherichia coli	GCF_001618345.2	ASM161834v2
Escherichia coli	GCF_001618365.1	ASM161836v1
Escherichia coli	GCF_001644725.1	ASM164472v1
Escherichia coli	GCF_001644745.1	ASM164474v1
Escherichia coli	GCF_001645235.2	ASM164523v2
Escherichia coli	GCF_001650275.1	ASM165027v1
Escherichia coli	GCF_001650295.1	ASM165029v1
Escherichia coli	GCF_001651925.2	ASM165192v2
Escherichia coli	GCF_001651945.2	ASM165194v2
Escherichia coli	GCF_001651965.2	ASM165196v2
Escherichia coli	GCF_001660565.1	ASM166056v1
Escherichia coli	GCF_001660585.1	ASM166058v1
Escherichia coli	GCF_001663075.1	ASM166307v1
Escherichia coli	GCF_001663475.1	ASM166347v1
Escherichia coli	GCF_001675145.1	ASM167514v1
Escherichia coli	GCF_001677475.2	ASM167747v2
Escherichia coli	GCF_001677495.1	ASM167749v1
Escherichia coli	GCF_001678965.1	ASM167896v1
Escherichia coli	GCF_001679985.1	ASM167998v1
Escherichia coli	GCF_001693635.1	ASM169363v1
Escherichia coli	GCF_001721125.1	ASM172112v1
Escherichia coli	GCF_001721225.1	ASM172122v1
Escherichia coli	GCF_001721525.1	ASM172152v1
Escherichia coli	GCF_001723505.1	ASM172350v1
Escherichia coli	GCF_001735705.1	ASM173570v1
Escherichia coli	GCF_001750845.1	ASM175084v1
Escherichia coli	GCF_001753465.1	ASM175346v1
Escherichia coli	GCF_001753485.1	ASM175348v1
Escherichia coli	GCF_001753525.1	ASM175352v1
Escherichia coli	GCF_001753545.1	ASM175354v1
Escherichia coli	GCF_001753565.1	ASM175356v1
Escherichia coli	GCF_001806265.1	ASM180626v1
Escherichia coli	GCF_001806285.1	ASM180628v1
Escherichia coli	GCF_001860505.1	ASM186050v1
Escherichia coli	GCF_001874485.1	ASM187448v1
Escherichia coli	GCF_001886535.1	ASM188653v1
Escherichia coli	GCF_001886555.1	ASM188655v1
Escherichia coli	GCF_001886575.1	ASM188657v1
Escherichia coli	GCF_001886755.1	ASM188675v1
Escherichia coli	GCF_001886895.1	ASM188689v1
Escherichia coli	GCF_001886935.1	ASM188693v1
Escherichia coli	GCF_001888075.1	ASM188807v1
Escherichia coli	GCF_001890205.1	ASM189020v1
Escherichia coli	GCF_001890245.1	ASM189024v1
Escherichia coli	GCF_001890265.1	ASM189026v1
Escherichia coli	GCF_001890285.2	ASM189028v2
Escherichia coli	GCF_001890305.1	ASM189030v1
Escherichia coli	GCF_001890325.1	ASM189032v1
Escherichia coli	GCF_001890345.1	ASM189034v1
Escherichia coli	GCF_001890365.1	ASM189036v1
Escherichia coli	GCF_001900295.1	ASM190029v1
Escherichia coli	GCF_001900315.1	ASM190031v1
Escherichia coli	GCF_001900335.1	ASM190033v1
Escherichia coli	GCF_001900355.1	ASM190035v1
Escherichia coli	GCF_001900415.1	ASM190041v1
Escherichia coli	GCF_001900435.1	ASM190043v1
Escherichia coli	GCF_001900475.1	ASM190047v1
Escherichia coli	GCF_001900495.1	ASM190049v1
Escherichia coli	GCF_001900515.1	ASM190051v1
Escherichia coli	GCF_001900535.1	ASM190053v1
Escherichia coli	GCF_001900555.1	ASM190055v1
Escherichia coli	GCF_001900575.1	ASM190057v1
Escherichia coli	GCF_001900595.1	ASM190059v1
Escherichia coli	GCF_001900635.1	ASM190063v1
Escherichia coli	GCF_001900655.1	ASM190065v1
Escherichia coli	GCF_001900695.1	ASM190069v1
Escherichia coli	GCF_001900775.1	ASM190077v1
Escherichia coli	GCF_001900815.1	ASM190081v1
Escherichia coli	GCF_001900885.1	ASM190088v1
Escherichia coli	GCF_001900905.1	ASM190090v1
Escherichia coli	GCF_001900925.1	ASM190092v1
Escherichia coli	GCF_001900945.1	ASM190094v1
Escherichia coli	GCF_001900965.1	ASM190096v1
Escherichia coli	GCF_001900985.1	ASM190098v1
Escherichia coli	GCF_001901005.1	ASM190100v1
Escherichia coli	GCF_001901025.1	ASM190102v1
Escherichia coli	GCF_001901045.1	ASM190104v1
Escherichia coli	GCF_001901065.1	ASM190106v1
Escherichia coli	GCF_001901165.1	ASM190116v1
Escherichia coli	GCF_001901185.1	ASM190118v1
Escherichia coli	GCF_001901215.1	ASM190121v1
Escherichia coli	GCF_001901315.1	ASM190131v1
Escherichia coli	GCF_001901365.1	ASM190136v1
Escherichia coli	GCF_001901425.1	ASM190142v1
Escherichia coli	GCF_001901445.1	ASM190144v1
Escherichia coli	GCF_001901465.1	ASM190146v1
Escherichia coli	GCF_001932515.1	ASM193251v1
Escherichia coli	GCF_001936315.1	ASM193631v1
Escherichia coli	GCF_001999185.1	ASM199918v1
Escherichia coli	GCF_002007705.1	ASM200770v1
Escherichia coli	GCF_002009315.1	ASM200931v1
Escherichia coli	GCF_002011945.1	ASM201194v1
Escherichia coli	GCF_002011965.1	ASM201196v1
Escherichia coli	GCF_002012025.1	ASM201202v1
Escherichia coli	GCF_002012045.1	ASM201204v1
Escherichia coli	GCF_002012065.1	ASM201206v1
Escherichia coli	GCF_002012085.1	ASM201208v1
Escherichia coli	GCF_002012145.1	ASM201214v1
Escherichia coli	GCF_002012205.1	ASM201220v1
Escherichia coli	GCF_002012245.1	ASM201224v1
Escherichia coli	GCF_002012265.1	ASM201226v1
Escherichia coli	GCF_002055605.1	ASM205560v1
Escherichia coli	GCF_002055635.1	ASM205563v1
Escherichia coli	GCF_002057245.1	ASM205724v1
Escherichia coli	GCF_002057355.1	ASM205735v1
Escherichia coli	GCF_002058765.1	ASM205876v1
Escherichia coli	GCF_002077195.1	ASM207719v1
Escherichia coli	GCF_002078275.1	ASM207827v1
Escherichia coli	GCF_002078295.1	ASM207829v1
Escherichia coli	GCF_002079225.1	ASM207922v1
Escherichia coli	GCF_002105735.1	ASM210573v1
Escherichia coli	GCF_002116715.2	ASM211671v2
Escherichia coli	GCF_002142695.1	ASM214269v1
Escherichia coli	GCF_002142715.1	ASM214271v1
Escherichia coli	GCF_002156825.1	ASM215682v1
Escherichia coli	GCF_002156845.1	ASM215684v1
Escherichia coli	GCF_002157245.1	ASM215724v1
Escherichia coli	GCF_002163655.1	ASM216365v1
Escherichia coli	GCF_002163695.1	ASM216369v1
Escherichia coli	GCF_002163935.1	ASM216393v1
Escherichia coli	GCF_002163955.1	ASM216395v1
Escherichia coli	GCF_002164635.4	ASM216463v4
Escherichia coli	GCF_002164975.2	ASM216497v2
Escherichia coli	GCF_002165115.2	ASM216511v2
Escherichia coli	GCF_002180055.1	ASM218005v1
Escherichia coli	GCF_002180095.1	ASM218009v1
Escherichia coli	GCF_002180135.1	ASM218013v1
Escherichia coli	GCF_002180195.1	ASM218019v1
Escherichia coli	GCF_002180215.1	ASM218021v1
Escherichia coli	GCF_002180275.1	ASM218027v1
Escherichia coli	GCF_002192275.1	ASM219227v1
Escherichia coli	GCF_002192295.1	ASM219229v1
Escherichia coli	GCF_002193095.1	ASM219309v1
Escherichia coli	GCF_002196475.1	ASM219647v1
Escherichia coli	GCF_002196495.1	ASM219649v1
Escherichia coli	GCF_002201835.1	ASM220183v1
Escherichia coli	GCF_002202175.1	ASM220217v1
Escherichia coli	GCF_002208865.2	ASM220886v2
Escherichia coli	GCF_002211725.1	ASM221172v1
Escherichia coli	GCF_002214205.1	ASM221420v1
Escherichia coli	GCF_002214745.2	ASM221474v2
Escherichia coli	GCF_002220215.1	ASM222021v1
Escherichia coli	GCF_002246595.2	ASM224659v3
Escherichia coli	GCF_002269325.1	ASM226932v1
Escherichia coli	GCF_002278115.2	ASM227811v2
Escherichia coli	GCF_002285755.1	ASM228575v1
Escherichia coli	GCF_002302335.1	ASM230233v1
Escherichia coli	GCF_002310555.1	ASM231055v1
Escherichia coli	GCF_002310575.1	ASM231057v1
Escherichia coli	GCF_002310595.1	ASM231059v1
Escherichia coli	GCF_002310615.1	ASM231061v1
Escherichia coli	GCF_002310635.1	ASM231063v1
Escherichia coli	GCF_002310655.1	ASM231065v1
Escherichia coli	GCF_002310675.1	ASM231067v1
Escherichia coli	GCF_002310695.1	ASM231069v1
Escherichia coli	GCF_002310735.1	ASM231073v1
Escherichia coli	GCF_002393365.1	ASM239336v1
Escherichia coli	GCF_002494365.2	ASM249436v2
Escherichia coli	GCF_002587005.1	ASM258700v1
Escherichia coli	GCF_002589795.1	ASM258979v1
Escherichia coli	GCF_002591135.1	ASM259113v1
Escherichia coli	GCF_002741175.1	ASM274117v1
Escherichia coli	GCF_002741195.1	ASM274119v1
Escherichia coli	GCF_002741255.1	ASM274125v1
Escherichia coli	GCF_002741295.1	ASM274129v1
Escherichia coli	GCF_002741315.1	ASM274131v1
Escherichia coli	GCF_002741335.1	ASM274133v1
Escherichia coli	GCF_002741355.1	ASM274135v1
Escherichia coli	GCF_002741435.1	ASM274143v1
Escherichia coli	GCF_002741455.1	ASM274145v1
Escherichia coli	GCF_002741475.1	ASM274147v1
Escherichia coli	GCF_002741495.1	ASM274149v1
Escherichia coli	GCF_002741555.1	ASM274155v1
Escherichia coli	GCF_002741575.1	ASM274157v1
Escherichia coli	GCF_002741595.1	ASM274159v1
Escherichia coli	GCF_002761835.1	ASM276183v1
Escherichia coli	GCF_002763515.2	ASM276351v3
Escherichia coli	GCF_002763995.1	ASM276399v1
Escherichia coli	GCF_002764015.1	ASM276401v1
Escherichia coli	GCF_002786655.1	ASM278665v1
Escherichia coli	GCF_002787215.1	ASM278721v1
Escherichia coli	GCF_002787315.1	ASM278731v1
Escherichia coli	GCF_002787935.1	ASM278793v1
Escherichia coli	GCF_002788115.1	ASM278811v1
Escherichia coli	GCF_002788295.1	ASM278829v1
Escherichia coli	GCF_002796445.1	ASM279644v1
Escherichia coli	GCF_002796585.1	ASM279658v1
Escherichia coli	GCF_002811555.3	ASM281155v3
Escherichia coli	GCF_002812545.1	ASM281254v1
Escherichia coli	GCF_002843685.1	ASM284368v1
Escherichia coli	GCF_002844685.1	ASM284468v1
Escherichia coli	GCF_002846135.1	ASM284613v1
Escherichia coli	GCF_002848225.1	ASM284822v1
Escherichia coli	GCF_002850675.4	ASM285067v5
Escherichia coli	GCF_002853715.1	ASM285371v1
Escherichia coli	GCF_002853805.1	ASM285380v1
Escherichia coli	GCF_002853965.1	ASM285396v1
Escherichia coli	GCF_002854065.1	ASM285406v1
Escherichia coli	GCF_002855325.1	ASM285532v1
Escherichia coli	GCF_002855415.1	ASM285541v1
Escherichia coli	GCF_002859105.1	ASM285910v1
Escherichia coli	GCF_002860085.1	ASM286008v1
Escherichia coli	GCF_002863665.1	ASM286366v1
Escherichia coli	GCF_002863685.1	ASM286368v1
Escherichia coli	GCF_002863845.1	ASM286384v1
Escherichia coli	GCF_002870165.1	ASM287016v1
Escherichia coli	GCF_002879975.1	ASM287997v1
Escherichia coli	GCF_002893905.2	ASM289390v2
Escherichia coli	GCF_002899475.1	ASM289947v1
Escherichia coli	GCF_002899495.1	ASM289949v1
Escherichia coli	GCF_002899515.1	ASM289951v1
Escherichia coli	GCF_002900305.1	ASM290030v1
Escherichia coli	GCF_002903105.1	ASM290310v1
Escherichia coli	GCF_002903125.1	ASM290312v1
Escherichia coli	GCF_002934025.1	ASM293402v1
Escherichia coli	GCF_002934895.1	ASM293489v1
Escherichia coli	GCF_002944935.1	ASM294493v1
Escherichia coli	GCF_002945135.3	ASM294513v3
Escherichia coli	GCF_002946715.1	ASM294671v1
Escherichia coli	GCF_002948655.1	ASM294865v1
Escherichia coli	GCF_002951655.1	ASM295165v1
Escherichia coli	GCF_002951675.1	ASM295167v1
Escherichia coli	GCF_002951715.1	ASM295171v1
Escherichia coli	GCF_002951735.1	ASM295173v1
Escherichia coli	GCF_002951755.1	ASM295175v1
Escherichia coli	GCF_002951775.1	ASM295177v1
Escherichia coli	GCF_002951795.1	ASM295179v1
Escherichia coli	GCF_002951855.1	ASM295185v1
Escherichia coli	GCF_002952095.1	ASM295209v1
Escherichia coli	GCF_002952695.1	ASM295269v1
Escherichia coli	GCF_002952855.1	ASM295285v1
Escherichia coli	GCF_002952875.1	ASM295287v1
Escherichia coli	GCF_002952895.1	ASM295289v1
Escherichia coli	GCF_002952915.1	ASM295291v1
Escherichia coli	GCF_002952935.1	ASM295293v1
Escherichia coli	GCF_002952955.1	ASM295295v1
Escherichia coli	GCF_002953015.1	ASM295301v1
Escherichia coli	GCF_002953035.1	ASM295303v1
Escherichia coli	GCF_002953055.1	ASM295305v1
Escherichia coli	GCF_002953075.1	ASM295307v1
Escherichia coli	GCF_002953095.1	ASM295309v1
Escherichia coli	GCF_002953455.1	ASM295345v1
Escherichia coli	GCF_002953755.1	ASM295375v1
Escherichia coli	GCF_002953775.1	ASM295377v1
Escherichia coli	GCF_002953795.1	ASM295379v1
Escherichia coli	GCF_002953855.1	ASM295385v1
Escherichia coli	GCF_002953895.1	ASM295389v1
Escherichia coli	GCF_002967855.2	ASM296785v2
Escherichia coli	GCF_002967875.2	ASM296787v2
Escherichia coli	GCF_002967885.2	ASM296788v2
Escherichia coli	GCF_002967935.2	ASM296793v2
Escherichia coli	GCF_002967955.2	ASM296795v2
Escherichia coli	GCF_002967975.2	ASM296797v2
Escherichia coli	GCF_002968715.1	ASM296871v1
Escherichia coli	GCF_002968735.1	ASM296873v1
Escherichia coli	GCF_002996665.1	ASM299666v1
Escherichia coli	GCF_002996945.1	ASM299694v1
Escherichia coli	GCF_002999075.1	ASM299907v1
Escherichia coli	GCF_003013205.1	ASM301320v1
Escherichia coli	GCF_003017375.1	ASM301737v1
Escherichia coli	GCF_003017455.1	ASM301745v1
Escherichia coli	GCF_003017615.1	ASM301761v1
Escherichia coli	GCF_003017765.1	ASM301776v1
Escherichia coli	GCF_003017915.1	ASM301791v1
Escherichia coli	GCF_003017975.1	ASM301797v1
Escherichia coli	GCF_003017995.1	ASM301799v1
Escherichia coli	GCF_003018035.1	ASM301803v1
Escherichia coli	GCF_003018055.1	ASM301805v1
Escherichia coli	GCF_003018075.1	ASM301807v1
Escherichia coli	GCF_003018135.1	ASM301813v1
Escherichia coli	GCF_003018195.1	ASM301819v1
Escherichia coli	GCF_003018235.1	ASM301823v1
Escherichia coli	GCF_003018275.1	ASM301827v1
Escherichia coli	GCF_003018355.1	ASM301835v1
Escherichia coli	GCF_003018375.1	ASM301837v1
Escherichia coli	GCF_003018455.1	ASM301845v1
Escherichia coli	GCF_003018475.1	ASM301847v1
Escherichia coli	GCF_003018495.1	ASM301849v1
Escherichia coli	GCF_003018535.1	ASM301853v1
Escherichia coli	GCF_003018575.1	ASM301857v1
Escherichia coli	GCF_003018615.1	ASM301861v1
Escherichia coli	GCF_003018655.1	ASM301865v1
Escherichia coli	GCF_003018695.1	ASM301869v1
Escherichia coli	GCF_003018715.1	ASM301871v1
Escherichia coli	GCF_003018775.1	ASM301877v1
Escherichia coli	GCF_003018795.1	ASM301879v1
Escherichia coli	GCF_003018815.1	ASM301881v1
Escherichia coli	GCF_003018855.1	ASM301885v1
Escherichia coli	GCF_003018875.1	ASM301887v1
Escherichia coli	GCF_003018895.1	ASM301889v1
Escherichia coli	GCF_003018915.1	ASM301891v1
Escherichia coli	GCF_003018935.1	ASM301893v1
Escherichia coli	GCF_003018995.1	ASM301899v1
Escherichia coli	GCF_003019035.1	ASM301903v1
Escherichia coli	GCF_003019055.1	ASM301905v1
Escherichia coli	GCF_003019075.1	ASM301907v1
Escherichia coli	GCF_003019095.1	ASM301909v1
Escherichia coli	GCF_003019115.1	ASM301911v1
Escherichia coli	GCF_003019175.1	ASM301917v1
Escherichia coli	GCF_003019215.1	ASM301921v1
Escherichia coli	GCF_003020885.1	ASM302088v1
Escherichia coli	GCF_003030245.1	ASM303024v1
Escherichia coli	GCF_003030365.1	ASM303036v1
Escherichia coli	GCF_003031225.1	ASM303122v1
Escherichia coli	GCF_003031735.1	ASM303173v1
Escherichia coli	GCF_003031775.1	ASM303177v1
Escherichia coli	GCF_003031795.1	ASM303179v1
Escherichia coli	GCF_003033905.1	ASM303390v1
Escherichia coli	GCF_003043915.1	ASM304391v1
Escherichia coli	GCF_003052645.1	ASM305264v1
Escherichia coli	GCF_003073875.1	ASM307387v1
Escherichia coli	GCF_003073955.1	ASM307395v1
Escherichia coli	GCF_003076395.1	ASM307639v1
Escherichia coli	GCF_003095635.1	ASM309563v1
Escherichia coli	GCF_003111785.1	ASM311178v1
Escherichia coli	GCF_003112145.1	ASM311214v1
Escherichia coli	GCF_003112185.1	ASM311218v1
Escherichia coli	GCF_003112205.1	ASM311220v1
Escherichia coli	GCF_003112225.1	ASM311222v1
Escherichia coli	GCF_003112245.1	ASM311224v1
Escherichia coli	GCF_003176855.1	ASM317685v1
Escherichia coli	GCF_003180975.1	ASM318097v1
Escherichia coli	GCF_003181035.1	ASM318103v1
Escherichia coli	GCF_003203755.1	ASM320375v1
Escherichia coli	GCF_003204955.1	ASM320495v1
Escherichia coli	GCF_003231115.1	ASM323111v1
Escherichia coli	GCF_003254065.1	ASM325406v1
Escherichia coli	GCF_003287245.1	ASM328724v1
Escherichia coli	GCF_003288275.1	ASM328827v1
Escherichia coli	GCF_003288295.1	ASM328829v1
Escherichia coli	GCF_003288415.1	ASM328841v1
Escherichia coli	GCF_003290205.1	ASM329020v1
Escherichia coli	GCF_003325975.1	ASM332597v1
Escherichia coli	GCF_003336405.1	ASM333640v1
Escherichia coli	GCF_003342715.1	ASM334271v1
Escherichia coli	GCF_003344465.1	ASM334446v1
Escherichia coli	GCF_003351385.1	ASM335138v1
Escherichia coli	GCF_003351485.1	ASM335148v1
Escherichia coli	GCF_003352425.1	ASM335242v1
Escherichia coli	GCF_003355175.1	ASM335517v1
Escherichia coli	GCF_003367885.1	ASM336788v1
Escherichia coli	GCF_003399795.2	ASM339979v2
Escherichia coli	GCF_003399845.2	ASM339984v2
Escherichia coli	GCF_003399895.2	ASM339989v2
Escherichia coli	GCF_003399945.2	ASM339994v2
Escherichia coli	GCF_003402955.1	ASM340295v1
Escherichia coli	GCF_003413625.1	ASM341362v1
Escherichia coli	GCF_003432305.1	ASM343230v1
Escherichia coli	GCF_003433275.1	ASM343327v1
Escherichia coli	GCF_003546975.1	ASM354697v1
Escherichia coli	GCF_003570765.1	ASM357076v1
Escherichia coli	GCF_003571665.1	ASM357166v1
Escherichia coli	GCF_003571765.1	ASM357176v1
Escherichia coli	GCF_003571785.1	ASM357178v1
Escherichia coli	GCF_003571825.1	ASM357182v1
Escherichia coli	GCF_003591595.1	ASM359159v1
Escherichia coli	GCF_003667385.1	ASM366738v1
Escherichia coli	GCF_003667405.1	ASM366740v1
Escherichia coli	GCF_003667425.1	ASM366742v1
Escherichia coli	GCF_003691425.1	ASM369142v1
Escherichia coli	GCF_003703795.1	ASM370379v1
Escherichia coli	GCF_003722195.1	ASM372219v1
Escherichia coli	GCF_003812625.1	ASM381262v1
Escherichia coli	GCF_003813145.1	ASM381314v1
Escherichia coli	GCF_003856575.1	ASM385657v1
Escherichia coli	GCF_003856635.1	ASM385663v1
Escherichia coli	GCF_003856675.1	ASM385667v1
Escherichia coli	GCF_003856995.1	ASM385699v1
Escherichia coli	GCF_003956185.1	ASM395618v1
Escherichia coli	GCF_003956205.1	ASM395620v1
Escherichia coli	GCF_003956285.1	ASM395628v1
Escherichia coli	GCF_003956305.1	ASM395630v1
Escherichia coli	GCF_003956325.1	ASM395632v1
Escherichia coli	GCF_003956345.1	ASM395634v1
Escherichia coli	GCF_003956385.1	ASM395638v1
Escherichia coli	GCF_003956405.1	ASM395640v1
Escherichia coli	GCF_003956425.1	ASM395642v1
Escherichia coli	GCF_003956445.1	ASM395644v1
Escherichia coli	GCF_003956485.1	ASM395648v1
Escherichia coli	GCF_003966425.1	ASM396642v1
Escherichia coli	GCF_003966445.1	ASM396644v1
Escherichia coli	GCF_003966465.1	ASM396646v1
Escherichia coli	GCF_003966795.1	ASM396679v1
Escherichia coli	GCF_003971215.1	ASM397121v1
Escherichia coli	GCF_003991155.1	ASM399115v1
Escherichia coli	GCF_004006545.1	ASM400654v1
Escherichia coli	GCF_004006575.1	ASM400657v1
Escherichia coli	GCF_004010575.1	ASM401057v1
Escherichia coli	GCF_004010595.1	ASM401059v1
Escherichia coli	GCF_004010615.1	ASM401061v1
Escherichia coli	GCF_004010635.1	ASM401063v1
Escherichia coli	GCF_004010655.1	ASM401065v1
Escherichia coli	GCF_004010715.1	ASM401071v1
Escherichia coli	GCF_004022505.2	ASM402250v2
Escherichia coli	GCF_004088295.1	ASM408829v1
Escherichia coli	GCF_004118915.1	ASM411891v1
Escherichia coli	GCF_004135125.1	ASM413512v1
Escherichia coli	GCF_004135165.1	ASM413516v1
Escherichia coli	GCF_004135815.1	ASM413581v1
Escherichia coli	GCF_004135915.1	ASM413591v1
Escherichia coli	GCF_004141955.1	ASM414195v1
Escherichia coli	GCF_004193755.1	ASM419375v1
Escherichia coli	GCF_004295365.1	ASM429536v1
Escherichia coli	GCF_004299805.1	ASM429980v1
Escherichia coli	GCF_004301465.1	ASM430146v1
Escherichia coli	GCF_004328685.1	ASM432868v1
Escherichia coli	GCF_004355105.2	ASM435510v2
Escherichia coli	GCF_004358405.1	ASM435840v1
Escherichia coli	GCF_004358965.1	ASM435896v1
Escherichia coli	GCF_004358985.1	ASM435898v1
Escherichia coli	GCF_004368015.1	ASM436801v1
Escherichia coli	GCF_004405205.2	ASM440520v2
Escherichia coli	GCF_004526255.1	ASM452625v1
Escherichia coli	GCF_004564035.1	ASM456403v1
Escherichia coli	GCF_004759025.1	ASM475902v1
Escherichia coli	GCF_004771235.1	ASM477123v1
Escherichia coli	GCF_004792495.1	ASM479249v1
Escherichia coli	GCF_004804205.1	ASM480420v1
Escherichia coli	GCF_004924255.1	ASM492425v1
Escherichia coli	GCF_005014055.1	ASM501405v1
Escherichia coli	GCF_005014075.1	ASM501407v1
Escherichia coli	GCF_005037725.1	ASM503772v2
Escherichia coli	GCF_005037735.1	ASM503773v2
Escherichia coli	GCF_005037795.1	ASM503779v2
Escherichia coli	GCF_005037805.1	ASM503780v2
Escherichia coli	GCF_005037845.1	ASM503784v2
Escherichia coli	GCF_005156265.1	ASM515626v1
Escherichia coli	GCF_005221505.1	ASM522150v1
Escherichia coli	GCF_005221525.1	ASM522152v1
Escherichia coli	GCF_005221545.1	ASM522154v1
Escherichia coli	GCF_005221565.1	ASM522156v1
Escherichia coli	GCF_005221585.1	ASM522158v1
Escherichia coli	GCF_005221605.1	ASM522160v1
Escherichia coli	GCF_005221625.1	ASM522162v1
Escherichia coli	GCF_005221645.1	ASM522164v1
Escherichia coli	GCF_005221665.1	ASM522166v1
Escherichia coli	GCF_005221765.1	ASM522176v1
Escherichia coli	GCF_005221785.1	ASM522178v1
Escherichia coli	GCF_005221805.1	ASM522180v1
Escherichia coli	GCF_005221825.1	ASM522182v1
Escherichia coli	GCF_005221845.1	ASM522184v1
Escherichia coli	GCF_005221865.1	ASM522186v1
Escherichia coli	GCF_005221885.1	ASM522188v1
Escherichia coli	GCF_005221905.1	ASM522190v1
Escherichia coli	GCF_005221925.1	ASM522192v1
Escherichia coli	GCF_005221945.1	ASM522194v1
Escherichia coli	GCF_005221985.1	ASM522198v1
Escherichia coli	GCF_005222005.1	ASM522200v1
Escherichia coli	GCF_005222025.1	ASM522202v1
Escherichia coli	GCF_005222045.1	ASM522204v1
Escherichia coli	GCF_005222065.1	ASM522206v1
Escherichia coli	GCF_005222305.1	ASM522230v1
Escherichia coli	GCF_005222325.1	ASM522232v1
Escherichia coli	GCF_005222365.1	ASM522236v1
Escherichia coli	GCF_005222385.1	ASM522238v1
Escherichia coli	GCF_005222425.1	ASM522242v1
Escherichia coli	GCF_005222445.1	ASM522244v1
Escherichia coli	GCF_005383105.2	ASM538310v2
Escherichia coli	GCF_005389605.2	ASM538960v2
Escherichia coli	GCF_005391285.2	ASM539128v2
Escherichia coli	GCF_005393605.2	ASM539360v2
Escherichia coli	GCF_005396225.2	ASM539622v2
Escherichia coli	GCF_005671355.1	ASM567135v1
Escherichia coli	GCF_005885955.1	ASM588595v1
Escherichia coli	GCF_005886035.1	ASM588603v1
Escherichia coli	GCF_005890115.1	ASM589011v1
Escherichia coli	GCF_005954605.1	ASM595460v1
Escherichia coli	GCF_005954625.1	ASM595462v1
Escherichia coli	GCF_006337025.1	ASM633702v1
Escherichia coli	GCF_006352265.1	ASM635226v1
Escherichia coli	GCF_006364695.1	ASM636469v1
Escherichia coli	GCF_006536085.2	ASM653608v3
Escherichia coli	GCF_006537505.2	ASM653750v3
Escherichia coli	GCF_006777045.1	ASM677704v1
Escherichia coli	GCF_006777065.1	ASM677706v1
Escherichia coli	GCF_006777085.1	ASM677708v1
Escherichia coli	GCF_006874785.1	ASM687478v1
Escherichia coli	GCF_006965465.1	ASM696546v1
Escherichia coli	GCF_007012305.1	ASM701230v1
Escherichia coli	GCF_007833255.1	ASM783325v1
Escherichia coli	GCF_007833295.1	ASM783329v1
Escherichia coli	GCF_007833875.1	ASM783387v1
Escherichia coli	GCF_007922655.1	ASM792265v1
Escherichia coli	GCF_007954215.2	ASM795421v2
Escherichia coli	GCF_007990655.1	ASM799065v1
Escherichia coli	GCF_007995175.1	ASM799517v1
Escherichia coli	GCF_008033295.1	ASM803329v1
Escherichia coli	GCF_008042015.2	ASM804201v2
Escherichia coli	GCF_008065435.1	ASM806543v1
Escherichia coli	GCF_008065455.1	ASM806545v1
Escherichia coli	GCF_008080655.1	ASM808065v1
Escherichia coli	GCF_008124005.1	ASM812400v1
Escherichia coli	GCF_008124085.1	ASM812408v1
Escherichia coli	GCF_008124105.1	ASM812410v1
Escherichia coli	GCF_008124125.1	ASM812412v1
Escherichia coli	GCF_008124145.1	ASM812414v1
Escherichia coli	GCF_008124165.1	ASM812416v1
Escherichia coli	GCF_008124205.1	ASM812420v1
Escherichia coli	GCF_008124225.1	ASM812422v1
Escherichia coli	GCF_008124265.1	ASM812426v1
Escherichia coli	GCF_008124285.1	ASM812428v1
Escherichia coli	GCF_008124305.1	ASM812430v1
Escherichia coli	GCF_008124325.1	ASM812432v1
Escherichia coli	GCF_008124345.1	ASM812434v1
Escherichia coli	GCF_008124365.1	ASM812436v1
Escherichia coli	GCF_008124425.1	ASM812442v1
Escherichia coli	GCF_008329665.1	ASM832966v1
Escherichia coli	GCF_008364435.2	ASM836443v2
Escherichia coli	GCF_008364465.2	ASM836446v2
Escherichia coli	GCF_008364515.2	ASM836451v2
Escherichia coli	GCF_008370755.1	ASM837075v1
Escherichia coli	GCF_008375335.1	ASM837533v1
Escherichia coli	GCF_008462425.1	ASM846242v1
Escherichia coli	GCF_008632555.1	ASM863255v1
Escherichia coli	GCF_008632575.1	ASM863257v1
Escherichia coli	GCF_008632595.1	ASM863259v1
Escherichia coli	GCF_008634095.2	ASM863409v2
Escherichia coli	GCF_008635785.2	ASM863578v2
Escherichia coli	GCF_008642395.1	ASM864239v1
Escherichia coli	GCF_008727155.1	ASM872715v1
Escherichia coli	GCF_008727195.1	ASM872719v1
Escherichia coli	GCF_008761455.2	ASM876145v2
Escherichia coli	GCF_008761495.2	ASM876149v2
Escherichia coli	GCF_008761515.1	ASM876151v1
Escherichia coli	GCF_008761535.2	ASM876153v3
Escherichia coli	GCF_008807155.1	ASM880715v1
Escherichia coli	GCF_008807295.1	ASM880729v1
Escherichia coli	GCF_008807655.1	ASM880765v1
Escherichia coli	GCF_008823185.1	ASM882318v1
Escherichia coli	GCF_008824125.1	ASM882412v1
Escherichia coli	GCF_008925965.1	ASM892596v1
Escherichia coli	GCF_008926105.1	ASM892610v1
Escherichia coli	GCF_008926125.1	ASM892612v1
Escherichia coli	GCF_008926165.1	ASM892616v1
Escherichia coli	GCF_008926305.1	ASM892630v1
Escherichia coli	GCF_008931135.1	ASM893113v1
Escherichia coli	GCF_008931185.1	ASM893118v1
Escherichia coli	GCF_008931725.1	ASM893172v1
Escherichia coli	GCF_008931765.1	ASM893176v1
Escherichia coli	GCF_008931865.1	ASM893186v1
Escherichia coli	GCF_009176965.1	ASM917696v1
Escherichia coli	GCF_009363035.1	ASM936303v1
Escherichia coli	GCF_009395265.1	ASM939526v1
Escherichia coli	GCF_009431955.1	ASM943195v1
Escherichia coli	GCF_009432215.1	ASM943221v1
Escherichia coli	GCF_009432415.1	ASM943241v1
Escherichia coli	GCF_009432635.1	ASM943263v1
Escherichia coli	GCF_009432795.1	ASM943279v1
Escherichia coli	GCF_009432915.1	ASM943291v1
Escherichia coli	GCF_009433135.1	ASM943313v1
Escherichia coli	GCF_009618015.1	ASM961801v1
Escherichia coli	GCF_009650035.1	ASM965003v1
Escherichia coli	GCF_009650175.1	ASM965017v1
Escherichia coli	GCF_009664185.1	ASM966418v1
Escherichia coli	GCF_009664205.1	ASM966420v1
Escherichia coli	GCF_009664305.1	ASM966430v1
Escherichia coli	GCF_009664455.1	ASM966445v1
Escherichia coli	GCF_009671045.1	ASM967104v1
Escherichia coli	GCF_009671085.1	ASM967108v1
Escherichia coli	GCF_009671105.1	ASM967110v1
Escherichia coli	GCF_009720605.1	ASM972060v1
Escherichia coli	GCF_009728565.1	ASM972856v1
Escherichia coli	GCF_009738145.1	ASM973814v1
Escherichia coli	GCF_009738455.1	ASM973845v1
Escherichia coli	GCF_009761715.1	ASM976171v1
Escherichia coli	GCF_009762385.1	ASM976238v1
Escherichia coli	GCF_009832885.1	ASM983288v1
Escherichia coli	GCF_009832985.1	ASM983298v1
Escherichia coli	GCF_009866945.2	ASM986694v3
Escherichia coli	GCF_009867015.2	ASM986701v2
Escherichia coli	GCF_009867035.2	ASM986703v3
Escherichia coli	GCF_009905115.1	ASM990511v1
Escherichia coli	GCF_009905135.1	ASM990513v1
Escherichia coli	GCF_009909465.1	ASM990946v1
Escherichia coli	GCF_009909485.1	ASM990948v1
Escherichia coli	GCF_009909505.1	ASM990950v1
Escherichia coli	GCF_009913415.1	ASM991341v1
Escherichia coli	GCF_009914295.1	ASM991429v1
Escherichia coli	GCF_009931235.1	ASM993123v1
Escherichia coli	GCF_009931435.1	ASM993143v1
Escherichia coli	GCF_009948655.1	ASM994865v1
Escherichia coli	GCF_009949145.1	ASM994914v1
Escherichia coli	GCF_009950475.1	ASM995047v1
Escherichia coli	GCF_009950805.1	ASM995080v1
Escherichia coli	GCF_009951245.1	ASM995124v1
Escherichia coli	GCF_009951745.1	ASM995174v1
Escherichia coli	GCF_009952125.1	ASM995212v1
Escherichia coli	GCF_010092405.1	ASM1009240v1
Escherichia coli	GCF_010092965.1	ASM1009296v1
Escherichia coli	GCF_010365345.1	ASM1036534v1
Escherichia coli	GCF_010365365.1	ASM1036536v1
Escherichia coli	GCF_010365385.1	ASM1036538v1
Escherichia coli	GCF_010365425.1	ASM1036542v1
Escherichia coli	GCF_010365465.1	ASM1036546v1
Escherichia coli	GCF_010365485.1	ASM1036548v1
Escherichia coli	GCF_010365505.1	ASM1036550v1
Escherichia coli	GCF_010365525.1	ASM1036552v1
Escherichia coli	GCF_010365545.1	ASM1036554v1
Escherichia coli	GCF_010669005.1	ASM1066900v1
Escherichia coli	GCF_010669025.1	ASM1066902v1
Escherichia coli	GCF_010724935.1	ASM1072493v1
Escherichia coli	GCF_010725305.1	ASM1072530v1
Escherichia coli	GCF_011044355.1	ASM1104435v1
Escherichia coli	GCF_011045235.1	ASM1104523v1
Escherichia coli	GCF_011045255.1	ASM1104525v1
Escherichia coli	GCF_011045275.1	ASM1104527v1
Escherichia coli	GCF_011045295.1	ASM1104529v1
Escherichia coli	GCF_011045895.1	ASM1104589v1
Escherichia coli	GCF_011064575.1	ASM1106457v1
Escherichia coli	GCF_011330935.2	ASM1133093v2
Escherichia coli	GCF_011331065.1	ASM1133106v1
Escherichia coli	GCF_011331215.2	ASM1133121v2
Escherichia coli	GCF_011383085.1	ASM1138308v1
Escherichia coli	GCF_011403355.1	ASM1140335v1
Escherichia coli	GCF_011404355.1	ASM1140435v1
Escherichia coli	GCF_011404475.1	ASM1140447v1
Escherichia coli	GCF_011404595.1	ASM1140459v1
Escherichia coli	GCF_011404755.1	ASM1140475v1
Escherichia coli	GCF_011492885.1	ASM1149288v1
Escherichia coli	GCF_011492925.1	ASM1149292v1
Escherichia coli	GCF_011691525.1	ASM1169152v1
Escherichia coli	GCF_011769865.1	ASM1176986v1
Escherichia coli	GCF_011996085.1	ASM1199608v1
Escherichia coli	GCF_012044775.1	ASM1204477v1
Escherichia coli	GCF_012278675.1	ASM1227867v1
Escherichia coli	GCF_012516455.1	ASM1251645v1
Escherichia coli	GCF_012537835.1	ASM1253783v1
Escherichia coli	GCF_012915625.1	ASM1291562v2
Escherichia coli	GCF_012934435.1	ASM1293443v1
Escherichia coli	GCF_012934475.1	ASM1293447v1
Escherichia coli	GCF_012934495.1	ASM1293449v1
Escherichia coli	GCF_012934515.1	ASM1293451v1
Escherichia coli	GCF_012934535.1	ASM1293453v1
Escherichia coli	GCF_012934595.1	ASM1293459v1
Escherichia coli	GCF_012934675.1	ASM1293467v1
Escherichia coli	GCF_012934765.1	ASM1293476v1
Escherichia coli	GCF_012974525.1	ASM1297452v1
Escherichia coli	GCF_012974805.1	ASM1297480v1
Escherichia coli	GCF_013004045.1	ASM1300404v1
Escherichia coli	GCF_013084945.1	ASM1308494v1
Escherichia coli	GCF_013085185.1	ASM1308518v1
Escherichia coli	GCF_013085205.1	ASM1308520v1
Escherichia coli	GCF_013085865.1	ASM1308586v1
Escherichia coli	GCF_013085905.2	ASM1308590v3
Escherichia coli	GCF_013122565.1	ASM1312256v1
Escherichia coli	GCF_013166895.1	ASM1316689v1
Escherichia coli	GCF_013166955.1	ASM1316695v1
Escherichia coli	GCF_013166995.1	ASM1316699v1
Escherichia coli	GCF_013167015.1	ASM1316701v1
Escherichia coli	GCF_013167035.1	ASM1316703v1
Escherichia coli	GCF_013167055.1	ASM1316705v1
Escherichia coli	GCF_013167075.1	ASM1316707v1
Escherichia coli	GCF_013167135.1	ASM1316713v1
Escherichia coli	GCF_013167155.1	ASM1316715v1
Escherichia coli	GCF_013167175.1	ASM1316717v1
Escherichia coli	GCF_013167195.1	ASM1316719v1
Escherichia coli	GCF_013167255.1	ASM1316725v1
Escherichia coli	GCF_013167315.1	ASM1316731v1
Escherichia coli	GCF_013167335.1	ASM1316733v1
Escherichia coli	GCF_013167355.1	ASM1316735v1
Escherichia coli	GCF_013167375.1	ASM1316737v1
Escherichia coli	GCF_013167395.1	ASM1316739v1
Escherichia coli	GCF_013167415.1	ASM1316741v1
Escherichia coli	GCF_013167435.1	ASM1316743v1
Escherichia coli	GCF_013167455.1	ASM1316745v1
Escherichia coli	GCF_013167475.1	ASM1316747v1
Escherichia coli	GCF_013167495.1	ASM1316749v1
Escherichia coli	GCF_013167515.1	ASM1316751v1
Escherichia coli	GCF_013167555.1	ASM1316755v1
Escherichia coli	GCF_013167575.1	ASM1316757v1
Escherichia coli	GCF_013167635.1	ASM1316763v1
Escherichia coli	GCF_013167655.1	ASM1316765v1
Escherichia coli	GCF_013167675.1	ASM1316767v1
Escherichia coli	GCF_013167715.1	ASM1316771v1
Escherichia coli	GCF_013167735.1	ASM1316773v1
Escherichia coli	GCF_013167755.1	ASM1316775v1
Escherichia coli	GCF_013167795.1	ASM1316779v1
Escherichia coli	GCF_013167815.1	ASM1316781v1
Escherichia coli	GCF_013167875.1	ASM1316787v1
Escherichia coli	GCF_013167935.1	ASM1316793v1
Escherichia coli	GCF_013167975.1	ASM1316797v1
Escherichia coli	GCF_013167995.1	ASM1316799v1
Escherichia coli	GCF_013168015.1	ASM1316801v1
Escherichia coli	GCF_013168035.1	ASM1316803v1
Escherichia coli	GCF_013168075.1	ASM1316807v1
Escherichia coli	GCF_013168095.1	ASM1316809v1
Escherichia coli	GCF_013168115.1	ASM1316811v1
Escherichia coli	GCF_013168155.1	ASM1316815v1
Escherichia coli	GCF_013168215.1	ASM1316821v1
Escherichia coli	GCF_013168255.1	ASM1316825v1
Escherichia coli	GCF_013201175.1	ASM1320117v1
Escherichia coli	GCF_013201195.1	ASM1320119v1
Escherichia coli	GCF_013201235.1	ASM1320123v1
Escherichia coli	GCF_013201255.1	ASM1320125v1
Escherichia coli	GCF_013201505.1	ASM1320150v1
Escherichia coli	GCF_013201525.1	ASM1320152v1
Escherichia coli	GCF_013282315.1	ASM1328231v1
Escherichia coli	GCF_013282355.1	ASM1328235v1
Escherichia coli	GCF_013305705.1	ASM1330570v1
Escherichia coli	GCF_013315675.1	ASM1331567v1
Escherichia coli	GCF_013315695.1	ASM1331569v1
Escherichia coli	GCF_013315715.1	ASM1331571v1
Escherichia coli	GCF_013315735.1	ASM1331573v1
Escherichia coli	GCF_013315755.1	ASM1331575v1
Escherichia coli	GCF_013315975.1	ASM1331597v1
Escherichia coli	GCF_013315995.1	ASM1331599v1
Escherichia coli	GCF_013317085.1	ASM1331708v1
Escherichia coli	GCF_013340805.1	ASM1334080v1
Escherichia coli	GCF_013342925.1	ASM1334292v1
Escherichia coli	GCF_013343595.1	ASM1334359v1
Escherichia coli	GCF_013343615.1	ASM1334361v1
Escherichia coli	GCF_013343635.1	ASM1334363v1
Escherichia coli	GCF_013371725.1	ASM1337172v1
Escherichia coli	GCF_013371745.1	ASM1337174v1
Escherichia coli	GCF_013372305.1	ASM1337230v1
Escherichia coli	GCF_013372325.1	ASM1337232v1
Escherichia coli	GCF_013372345.1	ASM1337234v1
Escherichia coli	GCF_013372365.1	ASM1337236v1
Escherichia coli	GCF_013372405.1	ASM1337240v1
Escherichia coli	GCF_013372425.1	ASM1337242v1
Escherichia coli	GCF_013374235.2	ASM1337423v2
Escherichia coli	GCF_013374255.1	ASM1337425v1
Escherichia coli	GCF_013374275.1	ASM1337427v1
Escherichia coli	GCF_013374295.2	ASM1337429v2
Escherichia coli	GCF_013374315.1	ASM1337431v1
Escherichia coli	GCF_013374335.1	ASM1337433v1
Escherichia coli	GCF_013376515.1	ASM1337651v1
Escherichia coli	GCF_013376575.1	ASM1337657v1
Escherichia coli	GCF_013376895.1	ASM1337689v1
Escherichia coli	GCF_013389615.1	ASM1338961v1
Escherichia coli	GCF_013389695.1	ASM1338969v1
Escherichia coli	GCF_013390265.1	ASM1339026v1
Escherichia coli	GCF_013391825.1	ASM1339182v1
Escherichia coli	GCF_013393825.1	ASM1339382v1
Escherichia coli	GCF_013394575.1	ASM1339457v1
Escherichia coli	GCF_013402855.1	ASM1340285v1
Escherichia coli	GCF_013425935.1	ASM1342593v1
Escherichia coli	GCF_013426075.1	ASM1342607v1
Escherichia coli	GCF_013426115.1	ASM1342611v1
Escherichia coli	GCF_013459015.1	ASM1345901v1
Escherichia coli	GCF_013459175.1	ASM1345917v1
Escherichia coli	GCF_013694325.1	ASM1369432v1
Escherichia coli	GCF_014058445.2	ASM1405844v2
Escherichia coli	GCF_014075335.1	ASM1407533v1
Escherichia coli	GCF_014117345.2	ASM1411734v2
Escherichia coli	GCF_014117405.1	ASM1411740v1
Escherichia coli	GCF_014160155.1	ASM1416015v1
Escherichia coli	GCF_014162235.1	ASM1416223v1
Escherichia coli	GCF_014168595.1	ASM1416859v1
Escherichia coli	GCF_014168675.1	ASM1416867v1
Escherichia coli	GCF_014168735.1	ASM1416873v1
Escherichia coli	GCF_014168755.1	ASM1416875v1
Escherichia coli	GCF_014168835.1	ASM1416883v1
Escherichia coli	GCF_014168855.1	ASM1416885v1
Escherichia coli	GCF_014168975.1	ASM1416897v1
Escherichia coli	GCF_014169015.1	ASM1416901v1
Escherichia coli	GCF_014169035.1	ASM1416903v1
Escherichia coli	GCF_014169095.1	ASM1416909v1
Escherichia coli	GCF_014169115.1	ASM1416911v1
Escherichia coli	GCF_014169155.1	ASM1416915v1
Escherichia coli	GCF_014169175.1	ASM1416917v1
Escherichia coli	GCF_014169195.1	ASM1416919v1
Escherichia coli	GCF_014169275.1	ASM1416927v1
Escherichia coli	GCF_014169415.1	ASM1416941v1
Escherichia coli	GCF_014169435.1	ASM1416943v1
Escherichia coli	GCF_014169455.1	ASM1416945v1
Escherichia coli	GCF_014169475.1	ASM1416947v1
Escherichia coli	GCF_014169595.1	ASM1416959v1
Escherichia coli	GCF_014169615.1	ASM1416961v1
Escherichia coli	GCF_014169695.1	ASM1416969v1
Escherichia coli	GCF_014169775.1	ASM1416977v1
Escherichia coli	GCF_014169855.1	ASM1416985v1
Escherichia coli	GCF_014169895.1	ASM1416989v1
Escherichia coli	GCF_014169915.1	ASM1416991v1
Escherichia coli	GCF_014169995.1	ASM1416999v1
Escherichia coli	GCF_014170615.1	ASM1417061v1
Escherichia coli	GCF_014170735.1	ASM1417073v1
Escherichia coli	GCF_014171015.1	ASM1417101v1
Escherichia coli	GCF_014189395.1	ASM1418939v1
Escherichia coli	GCF_014217135.1	ASM1421713v1
Escherichia coli	GCF_014217155.1	ASM1421715v1
Escherichia coli	GCF_014262945.1	ASM1426294v1
Escherichia coli	GCF_014295215.1	ASM1429521v1
Escherichia coli	GCF_014295235.1	ASM1429523v1
Escherichia coli	GCF_014295275.1	ASM1429527v1
Escherichia coli	GCF_014295295.1	ASM1429529v1
Escherichia coli	GCF_014295315.1	ASM1429531v1
Escherichia coli	GCF_014338505.1	ASM1433850v1
Escherichia coli	GCF_014361285.1	ASM1436128v1
Escherichia coli	GCF_014607515.1	ASM1460751v1
Escherichia coli	GCF_014607535.1	ASM1460753v1
Escherichia coli	GCF_014607555.1	ASM1460755v1
Escherichia coli	GCF_014607575.1	ASM1460757v1
Escherichia coli	GCF_014622725.1	ASM1462272v1
Escherichia coli	GCF_014623225.1	ASM1462322v1
Escherichia coli	GCF_014623245.1	ASM1462324v1
Escherichia coli	GCF_014623405.1	ASM1462340v1
Escherichia coli	GCF_014623425.1	ASM1462342v1
Escherichia coli	GCF_014656605.1	ASM1465660v1
Escherichia coli	GCF_014656625.1	ASM1465662v1
Escherichia coli	GCF_014705965.1	ASM1470596v1
Escherichia coli	GCF_014770895.1	ASM1477089v1
Escherichia coli	GCF_014771055.1	ASM1477105v1
Escherichia coli	GCF_014805805.1	ASM1480580v1
Escherichia coli	GCF_014826015.1	ASM1482601v1
Escherichia coli	GCF_014854575.1	ASM1485457v1
Escherichia coli	GCF_014854675.1	ASM1485467v1
Escherichia coli	GCF_014858525.1	ASM1485852v1
Escherichia coli	GCF_014863625.1	ASM1486362v1
Escherichia coli	GCF_014863645.1	ASM1486364v1
Escherichia coli	GCF_014863665.1	ASM1486366v1
Escherichia coli	GCF_014863705.1	ASM1486370v1
Escherichia coli	GCF_014863725.1	ASM1486372v1
Escherichia coli	GCF_014863765.1	ASM1486376v1
Escherichia coli	GCF_014863785.1	ASM1486378v1
Escherichia coli	GCF_014863805.1	ASM1486380v1
Escherichia coli	GCF_014863825.1	ASM1486382v1
Escherichia coli	GCF_014863845.1	ASM1486384v1
Escherichia coli	GCF_014904135.2	ASM1490413v2
Escherichia coli	GCF_014904145.2	ASM1490414v2
Escherichia coli	GCF_014904175.2	ASM1490417v2
Escherichia coli	GCF_014904315.2	ASM1490431v2
Escherichia coli	GCF_014904435.2	ASM1490443v2
Escherichia coli	GCF_014930875.1	ASM1493087v1
Escherichia coli	GCF_014930915.1	ASM1493091v1
Escherichia coli	GCF_014962565.1	ASM1496256v1
Escherichia coli	GCF_015135355.1	ASM1513535v1
Escherichia coli	GCF_015136715.1	ASM1513671v1
Escherichia coli	GCF_015136895.1	ASM1513689v1
Escherichia coli	GCF_015138955.1	ASM1513895v1
Escherichia coli	GCF_015139155.1	ASM1513915v1
Escherichia coli	GCF_015139375.1	ASM1513937v1
Escherichia coli	GCF_015291845.1	ASM1529184v1
Escherichia coli	GCF_015353135.1	ASM1535313v1
Escherichia coli	GCF_015508805.1	ASM1550880v1
Escherichia coli	GCF_015509005.1	ASM1550900v1
Escherichia coli	GCF_015534935.1	ASM1553493v1
Escherichia coli	GCF_015534955.1	ASM1553495v1
Escherichia coli	GCF_015534975.1	ASM1553497v1
Escherichia coli	GCF_015534995.1	ASM1553499v1
Escherichia coli	GCF_015535015.1	ASM1553501v1
Escherichia coli	GCF_015571535.1	ASM1557153v1
Escherichia coli	GCF_015571555.1	ASM1557155v1
Escherichia coli	GCF_015571595.1	ASM1557159v1
Escherichia coli	GCF_015571615.1	ASM1557161v1
Escherichia coli	GCF_015571635.1	ASM1557163v1
Escherichia coli	GCF_015571715.1	ASM1557171v1
Escherichia coli	GCF_015571735.1	ASM1557173v1
Escherichia coli	GCF_015571755.1	ASM1557175v1
Escherichia coli	GCF_015571775.1	ASM1557177v1
Escherichia coli	GCF_015571795.1	ASM1557179v1
Escherichia coli	GCF_015571815.1	ASM1557181v1
Escherichia coli	GCF_015571835.1	ASM1557183v1
Escherichia coli	GCF_015571855.1	ASM1557185v1
Escherichia coli	GCF_015571875.1	ASM1557187v1
Escherichia coli	GCF_015571895.1	ASM1557189v1
Escherichia coli	GCF_015571915.1	ASM1557191v1
Escherichia coli	GCF_015571955.1	ASM1557195v1
Escherichia coli	GCF_015644765.1	ASM1564476v1
Escherichia coli	GCF_015649805.1	ASM1564980v1
Escherichia coli	GCF_015697215.1	ASM1569721v1
Escherichia coli	GCF_015843075.1	ASM1584307v1
Escherichia coli	GCF_015910185.1	ASM1591018v1
Escherichia coli	GCF_016026235.1	ASM1602623v1
Escherichia coli	GCF_016026335.1	ASM1602633v1
Escherichia coli	GCF_016126995.1	ASM1612699v1
Escherichia coli	GCF_016127695.1	ASM1612769v1
Escherichia coli	GCF_016132505.1	ASM1613250v1
Escherichia coli	GCF_016403625.2	ASM1640362v2
Escherichia coli	GCF_016403675.2	ASM1640367v2
Escherichia coli	GCF_016403875.2	ASM1640387v2
Escherichia coli	GCF_016403975.2	ASM1640397v2
Escherichia coli	GCF_016404165.2	ASM1640416v2
Escherichia coli	GCF_016404405.2	ASM1640440v2
Escherichia coli	GCF_016404485.2	ASM1640448v2
Escherichia coli	GCF_016432785.1	ASM1643278v1
Escherichia coli	GCF_016432805.1	ASM1643280v1
Escherichia coli	GCF_016446335.1	ASM1644633v1
Escherichia coli	GCF_016458905.1	ASM1645890v1
Escherichia coli	GCF_016458925.1	ASM1645892v1
Escherichia coli	GCF_016458945.1	ASM1645894v1
Escherichia coli	GCF_016592875.1	ASM1659287v1
Escherichia coli	GCF_016629485.1	ASM1662948v1
Escherichia coli	GCF_016659085.1	ASM1665908v1
Escherichia coli	GCF_016696665.1	ASM1669666v1
Escherichia coli	GCF_016728085.1	ASM1672808v1
Escherichia coli	GCF_016757655.1	ASM1675765v1
Escherichia coli	GCF_016772495.1	ASM1677249v1
Escherichia coli	GCF_016774415.1	ASM1677441v1
Escherichia coli	GCF_016775805.1	ASM1677580v1
Escherichia coli	GCF_016775825.1	ASM1677582v1
Escherichia coli	GCF_016775865.1	ASM1677586v1
Escherichia coli	GCF_016775885.1	ASM1677588v1
Escherichia coli	GCF_016775905.1	ASM1677590v1
Escherichia coli	GCF_016775925.1	ASM1677592v1
Escherichia coli	GCF_016775945.1	ASM1677594v1
Escherichia coli	GCF_016775965.1	ASM1677596v1
Escherichia coli	GCF_016775985.1	ASM1677598v1
Escherichia coli	GCF_016776005.1	ASM1677600v1
Escherichia coli	GCF_016776025.1	ASM1677602v1
Escherichia coli	GCF_016776045.1	ASM1677604v1
Escherichia coli	GCF_016776065.1	ASM1677606v1
Escherichia coli	GCF_016776085.1	ASM1677608v1
Escherichia coli	GCF_016776105.1	ASM1677610v1
Escherichia coli	GCF_016776125.1	ASM1677612v1
Escherichia coli	GCF_016776145.1	ASM1677614v1
Escherichia coli	GCF_016776185.1	ASM1677618v1
Escherichia coli	GCF_016776205.1	ASM1677620v1
Escherichia coli	GCF_016776265.1	ASM1677626v1
Escherichia coli	GCF_016776285.1	ASM1677628v1
Escherichia coli	GCF_016776305.1	ASM1677630v1
Escherichia coli	GCF_016776325.1	ASM1677632v1
Escherichia coli	GCF_016776365.1	ASM1677636v1
Escherichia coli	GCF_016779865.1	ASM1677986v1
Escherichia coli	GCF_016780415.1	ASM1678041v1
Escherichia coli	GCF_016780575.1	ASM1678057v1
Escherichia coli	GCF_016780725.1	ASM1678072v1
Escherichia coli	GCF_016803855.1	ASM1680385v1
Escherichia coli	GCF_016803875.1	ASM1680387v1
Escherichia coli	GCF_016803915.1	ASM1680391v1
Escherichia coli	GCF_016806005.1	ASM1680600v1
Escherichia coli	GCF_016806045.1	ASM1680604v1
Escherichia coli	GCF_016811855.1	ASM1681185v1
Escherichia coli	GCF_016811875.1	ASM1681187v1
Escherichia coli	GCF_016864475.1	ASM1686447v1
Escherichia coli	GCF_016888925.1	ASM1688892v1
Escherichia coli	GCF_016888965.1	ASM1688896v1
Escherichia coli	GCF_016889025.1	ASM1688902v1
Escherichia coli	GCF_016889085.1	ASM1688908v1
Escherichia coli	GCF_016889105.1	ASM1688910v1
Escherichia coli	GCF_016889265.1	ASM1688926v1
Escherichia coli	GCF_016889325.1	ASM1688932v1
Escherichia coli	GCF_016889485.1	ASM1688948v1
Escherichia coli	GCF_016889525.1	ASM1688952v1
Escherichia coli	GCF_016889565.1	ASM1688956v1
Escherichia coli	GCF_016889605.1	ASM1688960v1
Escherichia coli	GCF_016889625.1	ASM1688962v1
Escherichia coli	GCF_016889845.1	ASM1688984v1
Escherichia coli	GCF_016889865.1	ASM1688986v1
Escherichia coli	GCF_016890045.1	ASM1689004v1
Escherichia coli	GCF_016903275.1	ASM1690327v1
Escherichia coli	GCF_016903315.1	ASM1690331v1
Escherichia coli	GCF_016903335.1	ASM1690333v1
Escherichia coli	GCF_016903375.1	ASM1690337v1
Escherichia coli	GCF_016903435.1	ASM1690343v1
Escherichia coli	GCF_016903595.1	ASM1690359v1
Escherichia coli	GCF_016903615.1	ASM1690361v1
Escherichia coli	GCF_016903815.1	ASM1690381v1
Escherichia coli	GCF_016903855.1	ASM1690385v1
Escherichia coli	GCF_016903915.1	ASM1690391v1
Escherichia coli	GCF_016903995.1	ASM1690399v1
Escherichia coli	GCF_016904075.1	ASM1690407v1
Escherichia coli	GCF_016904115.1	ASM1690411v1
Escherichia coli	GCF_016904175.1	ASM1690417v1
Escherichia coli	GCF_016904235.1	ASM1690423v1
Escherichia coli	GCF_016904335.1	ASM1690433v1
Escherichia coli	GCF_016904395.1	ASM1690439v1
Escherichia coli	GCF_016904435.1	ASM1690443v1
Escherichia coli	GCF_016904455.1	ASM1690445v1
Escherichia coli	GCF_016904495.1	ASM1690449v1
Escherichia coli	GCF_016904575.1	ASM1690457v1
Escherichia coli	GCF_016904615.1	ASM1690461v1
Escherichia coli	GCF_016904655.1	ASM1690465v1
Escherichia coli	GCF_016904695.1	ASM1690469v1
Escherichia coli	GCF_016939795.1	ASM1693979v1
Escherichia coli	GCF_016942475.1	ASM1694247v1
Escherichia coli	GCF_016942535.1	ASM1694253v1
Escherichia coli	GCF_016942575.1	ASM1694257v1
Escherichia coli	GCF_016942595.1	ASM1694259v1
Escherichia coli	GCF_016942615.1	ASM1694261v1
Escherichia coli	GCF_016942635.1	ASM1694263v1
Escherichia coli	GCF_016942655.1	ASM1694265v1
Escherichia coli	GCF_016944655.1	ASM1694465v1
Escherichia coli	GCF_016944675.1	ASM1694467v1
Escherichia coli	GCF_016944695.1	ASM1694469v1
Escherichia coli	GCF_016944715.1	ASM1694471v1
Escherichia coli	GCF_016944755.1	ASM1694475v1
Escherichia coli	GCF_016944775.1	ASM1694477v1
Escherichia coli	GCF_017088405.1	ASM1708840v1
Escherichia coli	GCF_017088425.1	ASM1708842v1
Escherichia coli	GCF_017088445.1	ASM1708844v1
Escherichia coli	GCF_017088465.1	ASM1708846v1
Escherichia coli	GCF_017088485.1	ASM1708848v1
Escherichia coli	GCF_017161035.1	ASM1716103v1
Escherichia coli	GCF_017161345.1	ASM1716134v1
Escherichia coli	GCF_017164755.1	ASM1716475v1
Escherichia coli	GCF_017164775.1	ASM1716477v1
Escherichia coli	GCF_017164795.1	ASM1716479v1
Escherichia coli	GCF_017164835.1	ASM1716483v1
Escherichia coli	GCF_017164875.1	ASM1716487v1
Escherichia coli	GCF_017164895.1	ASM1716489v1
Escherichia coli	GCF_017164915.1	ASM1716491v1
Escherichia coli	GCF_017164935.1	ASM1716493v1
Escherichia coli	GCF_017164975.1	ASM1716497v1
Escherichia coli	GCF_017164995.1	ASM1716499v1
Escherichia coli	GCF_017165055.1	ASM1716505v1
Escherichia coli	GCF_017165075.1	ASM1716507v1
Escherichia coli	GCF_017165095.1	ASM1716509v1
Escherichia coli	GCF_017165115.1	ASM1716511v1
Escherichia coli	GCF_017165155.1	ASM1716515v1
Escherichia coli	GCF_017165215.1	ASM1716521v1
Escherichia coli	GCF_017165235.1	ASM1716523v1
Escherichia coli	GCF_017165255.1	ASM1716525v1
Escherichia coli	GCF_017165275.1	ASM1716527v1
Escherichia coli	GCF_017165295.1	ASM1716529v1
Escherichia coli	GCF_017165315.1	ASM1716531v1
Escherichia coli	GCF_017165335.1	ASM1716533v1
Escherichia coli	GCF_017165355.1	ASM1716535v1
Escherichia coli	GCF_017165375.1	ASM1716537v1
Escherichia coli	GCF_017165395.1	ASM1716539v1
Escherichia coli	GCF_017165415.1	ASM1716541v1
Escherichia coli	GCF_017165435.1	ASM1716543v1
Escherichia coli	GCF_017165455.1	ASM1716545v1
Escherichia coli	GCF_017310055.1	ASM1731005v1
Escherichia coli	GCF_017338715.1	ASM1733871v1
Escherichia coli	GCF_017348835.2	ASM1734883v2
Escherichia coli	GCF_017352035.1	ASM1735203v1
Escherichia coli	GCF_017352055.1	ASM1735205v1
Escherichia coli	GCF_017352075.1	ASM1735207v1
Escherichia coli	GCF_017356665.1	ASM1735666v1
Escherichia coli	GCF_017357505.1	ASM1735750v1
Escherichia coli	GCF_017357545.1	ASM1735754v1
Escherichia coli	GCF_017357565.1	ASM1735756v1
Escherichia coli	GCF_017357765.1	ASM1735776v1
Escherichia coli	GCF_017570605.1	ASM1757060v1
Escherichia coli	GCF_017570645.1	ASM1757064v1
Escherichia coli	GCF_017570665.1	ASM1757066v1
Escherichia coli	GCF_017603565.1	ASM1760356v1
Escherichia coli	GCF_017604265.1	ASM1760426v1
Escherichia coli	GCF_017638965.1	ASM1763896v1
Escherichia coli	GCF_017638985.1	ASM1763898v1
Escherichia coli	GCF_017639005.1	ASM1763900v1
Escherichia coli	GCF_017639105.1	ASM1763910v1
Escherichia coli	GCF_017639165.1	ASM1763916v1
Escherichia coli	GCF_017639185.1	ASM1763918v1
Escherichia coli	GCF_017743075.1	ASM1774307v1
Escherichia coli	GCF_017868515.1	ASM1786851v1
Escherichia coli	GCF_017900955.1	ASM1790095v1
Escherichia coli	GCF_017900975.1	ASM1790097v1
Escherichia coli	GCF_017900995.1	ASM1790099v1
Escherichia coli	GCF_017903455.1	ASM1790345v1
Escherichia coli	GCF_018071945.1	ASM1807194v2
Escherichia coli	GCF_018075345.1	ASM1807534v1
Escherichia coli	GCF_018128405.1	ASM1812840v1
Escherichia coli	GCF_018141125.1	ASM1814112v1
Escherichia coli	GCF_018141145.1	ASM1814114v1
Escherichia coli	GCF_018141225.1	ASM1814122v1
Escherichia coli	GCF_018141245.1	ASM1814124v1
Escherichia coli	GCF_018141265.1	ASM1814126v1
Escherichia coli	GCF_018199975.1	ASM1819997v1
Escherichia coli	GCF_018223665.1	ASM1822366v1
Escherichia coli	GCF_018255835.1	ASM1825583v1
Escherichia coli	GCF_018279085.1	ASM1827908v1
Escherichia coli	GCF_018279585.1	ASM1827958v1
Escherichia coli	GCF_018316615.1	ASM1831661v1
Escherichia coli	GCF_018343835.1	ASM1834383v1
Escherichia coli	GCF_018415975.1	ASM1841597v1
Escherichia coli	GCF_018415995.1	ASM1841599v1
Escherichia coli	GCF_018417715.1	ASM1841771v1
Escherichia coli	GCF_018460065.1	ASM1846006v1
Escherichia coli	GCF_018499805.2	ASM1849980v2
Escherichia coli	GCF_018499845.2	ASM1849984v2
Escherichia coli	GCF_018734065.1	ASM1873406v1
Escherichia coli	GCF_018771465.1	ASM1877146v1
Escherichia coli	GCF_018771545.1	ASM1877154v1
Escherichia coli	GCF_018771585.1	ASM1877158v1
Escherichia coli	GCF_018798845.1	ASM1879884v1
Escherichia coli	GCF_018884065.1	ASM1888406v1
Escherichia coli	GCF_018884265.1	ASM1888426v1
Escherichia coli	GCF_018884305.1	ASM1888430v1
Escherichia coli	GCF_018884325.1	ASM1888432v1
Escherichia coli	GCF_018884385.1	ASM1888438v1
Escherichia coli	GCF_018884405.1	ASM1888440v1
Escherichia coli	GCF_018884445.1	ASM1888444v1
Escherichia coli	GCF_018884465.1	ASM1888446v1
Escherichia coli	GCF_018884485.1	ASM1888448v1
Escherichia coli	GCF_018884505.1	ASM1888450v1
Escherichia coli	GCF_018884525.1	ASM1888452v1
Escherichia coli	GCF_018884545.1	ASM1888454v1
Escherichia coli	GCF_018884565.1	ASM1888456v1
Escherichia coli	GCF_018884585.1	ASM1888458v1
Escherichia coli	GCF_018966785.1	ASM1896678v1
Escherichia coli	GCF_018966845.1	ASM1896684v1
Escherichia coli	GCF_018968645.1	ASM1896864v1
Escherichia coli	GCF_018972045.1	ASM1897204v1
Escherichia coli	GCF_018972205.1	ASM1897220v1
Escherichia coli	GCF_018972225.1	ASM1897222v1
Escherichia coli	GCF_018972245.1	ASM1897224v1
Escherichia coli	GCF_018972265.1	ASM1897226v1
Escherichia coli	GCF_018986835.1	ASM1898683v1
Escherichia coli	GCF_018988345.1	ASM1898834v1
Escherichia coli	GCF_018988385.1	ASM1898838v1
Escherichia coli	GCF_019086825.1	ASM1908682v1
Escherichia coli	GCF_019091005.1	ASM1909100v1
Escherichia coli	GCF_019192625.2	ASM1919262v2
Escherichia coli	GCF_019211745.1	ASM1921174v1
Escherichia coli	GCF_019334385.1	ASM1933438v1
Escherichia coli	GCF_019334665.1	ASM1933466v1
Escherichia coli	GCF_019355455.1	ASM1935545v1
Escherichia coli	GCF_019355475.1	ASM1935547v1
Escherichia coli	GCF_019355495.1	ASM1935549v1
Escherichia coli	GCF_019357435.1	ASM1935743v1
Escherichia coli	GCF_019375055.2	ASM1937505v2
Escherichia coli	GCF_019426265.1	ASM1942626v1
Escherichia coli	GCF_019428525.1	ASM1942852v1
Escherichia coli	GCF_019428545.1	ASM1942854v1
Escherichia coli	GCF_019428565.1	ASM1942856v1
Escherichia coli	GCF_019428585.1	ASM1942858v1
Escherichia coli	GCF_019428605.1	ASM1942860v1
Escherichia coli	GCF_019428625.1	ASM1942862v1
Escherichia coli	GCF_019428645.1	ASM1942864v1
Escherichia coli	GCF_019428705.1	ASM1942870v1
Escherichia coli	GCF_019428725.1	ASM1942872v1
Escherichia coli	GCF_019428745.1	ASM1942874v1
Escherichia coli	GCF_019428765.1	ASM1942876v1
Escherichia coli	GCF_019431145.1	ASM1943114v1
Escherichia coli	GCF_019431185.1	ASM1943118v1
Escherichia coli	GCF_019431315.1	ASM1943131v1
Escherichia coli	GCF_019434375.1	ASM1943437v1
Escherichia coli	GCF_019443365.1	ASM1944336v1
Escherichia coli	GCF_019443605.1	ASM1944360v1
Escherichia coli	GCF_019443685.1	ASM1944368v1
Escherichia coli	GCF_019551815.1	ASM1955181v1
Escherichia coli	GCF_019551855.1	ASM1955185v1
Escherichia coli	GCF_019585465.2	STEC10
Escherichia coli	GCF_019585545.2	STEC2
Escherichia coli	GCF_019585785.2	STEC3
Escherichia coli	GCF_019599065.1	ASM1959906v1
Escherichia coli	GCF_019614825.1	ASM1961482v1
Escherichia coli	GCF_019645795.1	ASM1964579v1
Escherichia coli	GCF_019645975.1	ASM1964597v1
Escherichia coli	GCF_019645995.1	ASM1964599v1
Escherichia coli	GCF_019646015.1	ASM1964601v1
Escherichia coli	GCF_019710415.1	ASM1971041v1
Escherichia coli	GCF_019720795.1	ASM1972079v1
Escherichia coli	GCF_019754155.1	ASM1975415v1
Escherichia coli	GCF_019843995.1	ASM1984399v1
Escherichia coli	GCF_019844015.1	ASM1984401v1
Escherichia coli	GCF_019890855.1	ASM1989085v1
Escherichia coli	GCF_019891035.1	ASM1989103v1
Escherichia coli	GCF_019915525.1	ASM1991552v1
Escherichia coli	GCF_019915545.1	ASM1991554v1
Escherichia coli	GCF_019969505.1	ASM1996950v1
Escherichia coli	GCF_019969525.1	ASM1996952v1
Escherichia coli	GCF_019969545.1	ASM1996954v1
Escherichia coli	GCF_019969585.1	ASM1996958v1
Escherichia coli	GCF_019970895.1	ASM1997089v1
Escherichia coli	GCF_019970955.1	ASM1997095v1
Escherichia coli	GCF_019970995.1	ASM1997099v1
Escherichia coli	GCF_019971035.1	ASM1997103v1
Escherichia coli	GCF_019971055.1	ASM1997105v1
Escherichia coli	GCF_019971075.1	ASM1997107v1
Escherichia coli	GCF_019971115.1	ASM1997111v1
Escherichia coli	GCF_019973795.1	ASM1997379v1
Escherichia coli	GCF_019976835.1	ASM1997683v1
Escherichia coli	GCF_019976915.1	ASM1997691v1
Escherichia coli	GCF_020023255.1	ASM2002325v1
Escherichia coli	GCF_020034575.1	ASM2003457v1
Escherichia coli	GCF_020034595.1	ASM2003459v1
Escherichia coli	GCF_020034635.1	ASM2003463v1
Escherichia coli	GCF_020091645.1	ASM2009164v1
Escherichia coli	GCF_020149465.1	ASM2014946v1
Escherichia coli	GCF_020149605.1	ASM2014960v1
Escherichia coli	GCF_020149645.1	ASM2014964v1
Escherichia coli	GCF_020149665.1	ASM2014966v1
Escherichia coli	GCF_020149685.1	ASM2014968v1
Escherichia coli	GCF_020149705.1	ASM2014970v1
Escherichia coli	GCF_020181535.1	ASM2018153v1
Escherichia coli	GCF_020190405.1	ASM2019040v1
Escherichia coli	GCF_020217445.1	ASM2021744v1
Escherichia coli	GCF_020410665.1	ASM2041066v1
Escherichia coli	GCF_020423145.1	ASM2042314v1
Escherichia coli	GCF_020423165.1	ASM2042316v1
Escherichia coli	GCF_020423185.1	ASM2042318v1
Escherichia coli	GCF_020423225.1	ASM2042322v1
Escherichia coli	GCF_020424045.1	ASM2042404v1
Escherichia coli	GCF_020526725.2	ASM2052672v2
Escherichia coli	GCF_020526745.2	ASM2052674v2
Escherichia coli	GCF_020526765.2	ASM2052676v2
Escherichia coli	GCF_020526805.2	ASM2052680v2
Escherichia coli	GCF_020535205.1	ASM2053520v1
Escherichia coli	GCF_020540945.1	ASM2054094v1
Escherichia coli	GCF_020540965.1	ASM2054096v1
Escherichia coli	GCF_020540985.1	ASM2054098v1
Escherichia coli	GCF_020541005.1	ASM2054100v1
Escherichia coli	GCF_020541025.1	ASM2054102v1
Escherichia coli	GCF_020616475.1	ASM2061647v1
Escherichia coli	GCF_020616495.1	ASM2061649v1
Escherichia coli	GCF_020683045.1	ASM2068304v1
Escherichia coli	GCF_020683085.1	ASM2068308v1
Escherichia coli	GCF_020683185.1	ASM2068318v1
Escherichia coli	GCF_020683245.1	ASM2068324v1
Escherichia coli	GCF_020716665.1	ASM2071666v1
Escherichia coli	GCF_020809365.1	ASM2080936v1
Escherichia coli	GCF_020809385.1	ASM2080938v1
Escherichia coli	GCF_020827575.1	ASM2082757v1
Escherichia coli	GCF_020827655.1	ASM2082765v1
Escherichia coli	GCF_020868245.1	ASM2086824v1
Escherichia coli	GCF_020881875.1	ASM2088187v1
Escherichia coli	GCF_020883235.1	ASM2088323v1
Escherichia coli	GCF_020883255.1	ASM2088325v1
Escherichia coli	GCF_020883275.1	ASM2088327v1
Escherichia coli	GCF_020883315.1	ASM2088331v1
Escherichia coli	GCF_020883335.1	ASM2088333v1
Escherichia coli	GCF_020883355.1	ASM2088335v1
Escherichia coli	GCF_020883395.1	ASM2088339v1
Escherichia coli	GCF_020883515.1	ASM2088351v1
Escherichia coli	GCF_020886375.2	ASM2088637v2
Escherichia coli	GCF_020886435.2	ASM2088643v2
Escherichia coli	GCF_020886575.2	ASM2088657v2
Escherichia coli	GCF_020905655.1	ASM2090565v1
Escherichia coli	GCF_020971745.1	ASM2097174v1
Escherichia coli	GCF_021089875.1	ASM2108987v1
Escherichia coli	GCF_021166015.1	ASM2116601v1
Escherichia coli	GCF_021166435.1	ASM2116643v1
Escherichia coli	GCF_021184105.1	ASM2118410v1
Escherichia coli	GCF_021184125.1	ASM2118412v1
Escherichia coli	GCF_021228975.1	ASM2122897v1
Escherichia coli	GCF_021307345.1	ASM2130734v1
Escherichia coli	GCF_021378315.1	ASM2137831v1
Escherichia coli	GCF_021390295.2	ASM2139029v2
Escherichia coli	GCF_021398465.1	ASM2139846v1
Escherichia coli	GCF_021398485.1	ASM2139848v1
Escherichia coli	GCF_021398935.1	ASM2139893v1
Escherichia coli	GCF_021398955.1	ASM2139895v1
Escherichia coli	GCF_021398975.1	ASM2139897v1
Escherichia coli	GCF_021398995.1	ASM2139899v1
Escherichia coli	GCF_021399015.1	ASM2139901v1
Escherichia coli	GCF_021441965.1	ASM2144196v1
Escherichia coli	GCF_021441985.1	ASM2144198v1
Escherichia coli	GCF_021484785.1	ASM2148478v1
Escherichia coli	GCF_021496425.1	ASM2149642v1
Escherichia coli	GCF_021496445.1	ASM2149644v1
Escherichia coli	GCF_021498145.1	ASM2149814v1
Escherichia coli	GCF_021534845.1	ASM2153484v1
Escherichia coli	GCF_021534885.1	ASM2153488v1
Escherichia coli	GCF_021534925.1	ASM2153492v1
Escherichia coli	GCF_021534945.1	ASM2153494v1
Escherichia coli	GCF_021534985.1	ASM2153498v1
Escherichia coli	GCF_021535005.1	ASM2153500v1
Escherichia coli	GCF_021559815.1	ASM2155981v1
Escherichia coli	GCF_021559855.1	ASM2155985v1
Escherichia coli	GCF_021869725.1	ASM2186972v1
Escherichia coli	GCF_022023755.1	ASM2202375v1
Escherichia coli	GCF_022023775.1	ASM2202377v1
Escherichia coli	GCF_022058205.1	ASM2205820v1
Escherichia coli	GCF_022058225.1	ASM2205822v1
Escherichia coli	GCF_022220885.1	ASM2222088v1
Escherichia coli	GCF_022221385.1	ASM2222138v1
Escherichia coli	GCF_022353625.1	ASM2235362v1
Escherichia coli	GCF_022353905.1	ASM2235390v1
Escherichia coli	GCF_022353925.1	ASM2235392v1
Escherichia coli	GCF_022354045.1	ASM2235404v1
Escherichia coli	GCF_022368815.1	ASM2236881v1
Escherichia coli	GCF_022368895.1	ASM2236889v1
Escherichia coli	GCF_022369015.1	ASM2236901v1
Escherichia coli	GCF_022369175.1	ASM2236917v1
Escherichia coli	GCF_022370515.1	ASM2237051v1
Escherichia coli	GCF_022376675.1	ASM2237667v1
Escherichia coli	GCF_022439445.1	ASM2243944v1
Escherichia coli	GCF_022439465.1	ASM2243946v1
Escherichia coli	GCF_022453585.1	ASM2245358v1
Escherichia coli	GCF_022453605.1	ASM2245360v1
Escherichia coli	GCF_022488205.1	ASM2248820v1
Escherichia coli	GCF_022492995.1	ASM2249299v1
Escherichia coli	GCF_022493115.1	ASM2249311v1
Escherichia coli	GCF_022493155.1	ASM2249315v1
Escherichia coli	GCF_022493175.1	ASM2249317v1
Escherichia coli	GCF_022493195.1	ASM2249319v1
Escherichia coli	GCF_022493215.1	ASM2249321v1
Escherichia coli	GCF_022493235.1	ASM2249323v1
Escherichia coli	GCF_022493255.1	ASM2249325v1
Escherichia coli	GCF_022493295.1	ASM2249329v1
Escherichia coli	GCF_022493335.1	ASM2249333v1
Escherichia coli	GCF_022493355.1	ASM2249335v1
Escherichia coli	GCF_022493415.1	ASM2249341v1
Escherichia coli	GCF_022493435.1	ASM2249343v1
Escherichia coli	GCF_022493455.1	ASM2249345v1
Escherichia coli	GCF_022493475.1	ASM2249347v1
Escherichia coli	GCF_022493495.1	ASM2249349v1
Escherichia coli	GCF_022493535.1	ASM2249353v1
Escherichia coli	GCF_022493555.1	ASM2249355v1
Escherichia coli	GCF_022493595.1	ASM2249359v1
Escherichia coli	GCF_022493635.1	ASM2249363v1
Escherichia coli	GCF_022493655.1	ASM2249365v1
Escherichia coli	GCF_022493675.1	ASM2249367v1
Escherichia coli	GCF_022493695.1	ASM2249369v1
Escherichia coli	GCF_022493735.1	ASM2249373v1
Escherichia coli	GCF_022493795.1	ASM2249379v1
Escherichia coli	GCF_022493815.1	ASM2249381v1
Escherichia coli	GCF_022493855.1	ASM2249385v1
Escherichia coli	GCF_022493875.1	ASM2249387v1
Escherichia coli	GCF_022493895.1	ASM2249389v1
Escherichia coli	GCF_022494075.1	ASM2249407v1
Escherichia coli	GCF_022494315.1	ASM2249431v1
Escherichia coli	GCF_022494605.1	ASM2249460v1
Escherichia coli	GCF_022494645.1	ASM2249464v1
Escherichia coli	GCF_022494685.1	ASM2249468v1
Escherichia coli	GCF_022494705.1	ASM2249470v1
Escherichia coli	GCF_022494785.1	ASM2249478v1
Escherichia coli	GCF_022494825.1	ASM2249482v1
Escherichia coli	GCF_022494855.1	ASM2249485v1
Escherichia coli	GCF_022514105.1	ASM2251410v1
Escherichia coli	GCF_022558405.1	ASM2255840v1
Escherichia coli	GCF_022558625.1	ASM2255862v1
Escherichia coli	GCF_022558645.1	ASM2255864v1
Escherichia coli	GCF_022558665.1	ASM2255866v1
Escherichia coli	GCF_022558685.1	ASM2255868v1
Escherichia coli	GCF_022558705.1	ASM2255870v1
Escherichia coli	GCF_022558725.1	ASM2255872v1
Escherichia coli	GCF_022558745.1	ASM2255874v1
Escherichia coli	GCF_022558765.1	ASM2255876v1
Escherichia coli	GCF_022558805.1	ASM2255880v1
Escherichia coli	GCF_022558825.1	ASM2255882v1
Escherichia coli	GCF_022558845.1	ASM2255884v1
Escherichia coli	GCF_022558865.1	ASM2255886v1
Escherichia coli	GCF_022558885.1	ASM2255888v1
Escherichia coli	GCF_022558945.1	ASM2255894v1
Escherichia coli	GCF_022558985.1	ASM2255898v1
Escherichia coli	GCF_022559025.1	ASM2255902v1
Escherichia coli	GCF_022559045.1	ASM2255904v1
Escherichia coli	GCF_022559065.1	ASM2255906v1
Escherichia coli	GCF_022559245.1	ASM2255924v1
Escherichia coli	GCF_022559265.1	ASM2255926v1
Escherichia coli	GCF_022559325.1	ASM2255932v1
Escherichia coli	GCF_022559805.1	ASM2255980v1
Escherichia coli	GCF_022569795.1	ASM2256979v1
Escherichia coli	GCF_022576915.1	ASM2257691v1
Escherichia coli	GCF_022591475.1	ASM2259147v1
Escherichia coli	GCF_022605345.1	ASM2260534v1
Escherichia coli	GCF_022654245.1	ASM2265424v1
Escherichia coli	GCF_022654545.1	ASM2265454v1
Escherichia coli	GCF_022699465.1	ASM2269946v1
Escherichia coli	GCF_022759725.1	ASM2275972v1
Escherichia coli	GCF_022759745.1	ASM2275974v1
Escherichia coli	GCF_022759765.1	ASM2275976v1
Escherichia coli	GCF_022759785.1	ASM2275978v1
Escherichia coli	GCF_022759825.1	ASM2275982v1
Escherichia coli	GCF_022759845.1	ASM2275984v1
Escherichia coli	GCF_022759865.1	ASM2275986v1
Escherichia coli	GCF_022759885.1	ASM2275988v1
Escherichia coli	GCF_022760215.1	ASM2276021v1
Escherichia coli	GCF_022811545.1	ASM2281154v1
Escherichia coli	GCF_022846215.1	ASM2284621v1
Escherichia coli	GCF_022846255.1	ASM2284625v1
Escherichia coli	GCF_022846575.1	ASM2284657v1
Escherichia coli	GCF_022869945.1	ASM2286994v1
Escherichia coli	GCF_022869985.1	ASM2286998v1
Escherichia coli	GCF_022918835.1	ASM2291883v1
Escherichia coli	GCF_022919055.1	ASM2291905v1
Escherichia coli	GCF_022964775.1	ASM2296477v1
Escherichia coli	GCF_022969555.2	ASM2296955v2
Escherichia coli	GCF_022982975.1	ASM2298297v1
Escherichia coli	GCF_023022925.1	ASM2302292v1
Escherichia coli	GCF_023024425.1	ASM2302442v1
Escherichia coli	GCF_023100765.1	ASM2310076v1
Escherichia coli	GCF_023170005.1	ASM2317000v1
Escherichia coli	GCF_023205415.1	ASM2320541v1
Escherichia coli	GCF_023206615.1	ASM2320661v1
Escherichia coli	GCF_023206635.1	ASM2320663v1
Escherichia coli	GCF_023206655.1	ASM2320665v1
Escherichia coli	GCF_023206695.1	ASM2320669v1
Escherichia coli	GCF_023206715.1	ASM2320671v1
Escherichia coli	GCF_023238365.1	ASM2323836v1
Escherichia coli	GCF_023272775.1	ASM2327277v1
Escherichia coli	GCF_023272815.1	ASM2327281v1
Escherichia coli	GCF_023277345.1	ASM2327734v1
Escherichia coli	GCF_023278245.1	ASM2327824v1
Escherichia coli	GCF_023278285.1	ASM2327828v1
Escherichia coli	GCF_023370135.1	ASM2337013v1
Escherichia coli	GCF_023376095.1	UTI-2_GENOME
Escherichia coli	GCF_023516055.1	ASM2351605v1
Escherichia coli	GCF_023516075.1	ASM2351607v1
Escherichia coli	GCF_023516095.1	ASM2351609v1
Escherichia coli	GCF_023516115.1	ASM2351611v1
Escherichia coli	GCF_023516135.1	ASM2351613v1
Escherichia coli	GCF_023518355.1	ASM2351835v1
Escherichia coli	GCF_023539035.1	ASM2353903v1
Escherichia coli	GCF_023546825.1	ASM2354682v1
Escherichia coli	GCF_023546865.1	ASM2354686v1
Escherichia coli	GCF_023612415.1	ASM2361241v1
Escherichia coli	GCF_023612455.1	ASM2361245v1
Escherichia coli	GCF_023653825.1	ASM2365382v1
Escherichia coli	GCF_023653845.1	ASM2365384v1
Escherichia coli	GCF_023653865.1	ASM2365386v1
Escherichia coli	GCF_023653885.1	ASM2365388v1
Escherichia coli	GCF_023657915.1	ASM2365791v1
Escherichia coli	GCF_023657935.1	ASM2365793v1
Escherichia coli	GCF_023657975.1	ASM2365797v1
Escherichia coli	GCF_023657995.1	ASM2365799v1
Escherichia coli	GCF_023658265.1	ASM2365826v1
Escherichia coli	GCF_023658285.1	ASM2365828v1
Escherichia coli	GCF_023658305.1	ASM2365830v1
Escherichia coli	GCF_023658325.1	ASM2365832v1
Escherichia coli	GCF_023658345.1	ASM2365834v1
Escherichia coli	GCF_023658385.1	ASM2365838v1
Escherichia coli	GCF_023658405.1	ASM2365840v1
Escherichia coli	GCF_023658425.1	ASM2365842v1
Escherichia coli	GCF_024023055.1	ASM2402305v1
Escherichia coli	GCF_024023075.1	ASM2402307v1
Escherichia coli	GCF_024125695.1	ASM2412569v1
Escherichia coli	GCF_024223415.1	ASM2422341v1
Escherichia coli	GCF_024225435.1	ASM2422543v1
Escherichia coli	GCF_024226085.1	ASM2422608v1
Escherichia coli	GCF_024298465.1	ASM2429846v1
Escherichia coli	GCF_024298485.1	ASM2429848v1
Escherichia coli	GCF_024298505.1	ASM2429850v1
Escherichia coli	GCF_024298525.1	ASM2429852v1
Escherichia coli	GCF_024298545.1	ASM2429854v1
Escherichia coli	GCF_024298565.1	ASM2429856v1
Escherichia coli	GCF_024298705.1	ASM2429870v1
Escherichia coli	GCF_024298725.1	ASM2429872v1
Escherichia coli	GCF_024298765.1	ASM2429876v1
Escherichia coli	GCF_024298785.1	ASM2429878v1
Escherichia coli	GCF_024300705.1	ASM2430070v1
Escherichia coli	GCF_024300765.1	ASM2430076v1
Escherichia coli	GCF_024300785.1	ASM2430078v1
Escherichia coli	GCF_024329775.2	ASM2432977v2
Escherichia coli	GCF_024330025.2	ASM2433002v2
Escherichia coli	GCF_024330145.2	ASM2433014v2
[truncated: 4,116 more rows]
